# Supplementary material for: Minimally invasive detection of cancer using metabolic changes in tumor-associated natural killer cells with Oncoimmune probes
Source: Nat Commun. 2022 Aug 4;13:4527. doi: 10.1038/s41467-022-32308-x (PMC9352900; doi:10.1038/s41467-022-32308-x)
Supplement: Supplementary file 3 — Source Data [file 41467_2022_32308_MOESM3_ESM.xlsx]

## Sheet: Fig 2(e)
Fig 2(f)
Raman shift [1/cm]	Intensity
1800.42	26.5308
1799.45	26.4019
1798.48	26.6149
1797.5	27.2192
1796.53	28.1872
1795.56	29.4012
1794.59	30.6838
1793.61	31.8083
1792.64	32.5429
1791.67	32.6914
1790.7	32.1314
1789.72	30.8373
1788.75	28.8919
1787.78	26.4755
1786.81	23.8394
1785.83	21.2629
1784.86	19.0077
1783.89	17.2767
1782.91	16.1853
1781.94	15.7457
1780.97	15.8757
1780	16.4236
1779.03	17.203
1778.05	18.0301
1777.08	18.7575
1776.11	19.2972
1775.13	19.6168
1774.16	19.7466
1773.19	19.7375
1772.22	19.6568
1771.24	19.5549
1770.27	19.4555
1769.3	19.3516
1768.33	19.2194
1767.35	19.0251
1766.38	18.7497
1765.41	18.4002
1764.44	18.0198
1763.46	17.6497
1762.49	17.3783
1761.52	17.2515
1760.55	17.2873
1759.57	17.4508
1758.6	17.6545
1757.63	17.7624
1756.66	17.62
1755.68	17.0833
1754.71	16.0515
1753.74	14.4951
1752.77	12.4726
1751.79	10.1296
1750.82	7.68693
1749.85	5.40515
1748.88	3.55609
1747.9	2.38017
1746.93	2.05006
1745.96	2.65126
1744.98	4.16892
1744.01	6.48608
1743.04	9.40171
1742.07	12.6517
1741.1	15.9339
1740.12	18.9396
1739.15	21.3924
1738.18	23.0646
1737.2	23.8061
1736.23	23.5618
1735.26	22.3703
1734.29	20.3687
1733.31	17.778
1732.34	14.8785
1731.37	11.9797
1730.4	9.38344
1729.42	7.35022
1728.45	6.06581
1727.48	5.61971
1726.51	5.99882
1725.53	7.09022
1724.56	8.7035
1723.59	10.5982
1722.62	12.5321
1721.64	14.2759
1720.67	15.6668
1719.7	16.613
1718.73	17.1027
1717.75	17.1934
1716.78	16.9942
1715.81	16.6315
1714.84	16.225
1713.86	15.8621
1712.89	15.582
1711.92	15.374
1710.94	15.1866
1709.97	14.9458
1709	14.5776
1708.03	14.0324
1707.06	13.3019
1706.08	12.4291
1705.11	11.5042
1704.14	10.6572
1703.16	10.0302
1702.19	9.75674
1701.22	9.93714
1700.25	10.6068
1699.28	11.7405
1698.3	13.2327
1697.33	14.921
1696.36	16.5984
1695.38	18.0522
1694.41	19.0809
1693.44	19.5523
1692.47	19.3996
1691.49	18.6436
1690.52	17.3894
1689.55	15.8043
1688.58	14.0881
1687.6	12.4388
1686.63	11.0238
1685.66	9.93958
1684.69	9.21279
1683.71	8.79345
1682.74	8.57302
1681.77	8.41026
1680.8	8.16226
1679.82	7.71858
1678.85	7.0197
1677.88	6.07281
1676.9	4.94845
1675.93	3.76617
1674.96	2.67012
1673.99	1.80732
1673.02	1.28939
1672.04	1.1861
1671.07	1.51061
1670.1	2.22368
1669.12	3.24594
1668.15	4.48118
1667.18	5.83511
1666.21	7.23484
1665.23	8.6391
1664.26	10.0372
1663.29	11.4394
1662.32	12.863
1661.34	14.3089
1660.37	15.7504
1659.4	17.1314
1658.43	18.3681
1657.45	19.3428
1656.48	19.9777
1655.51	20.2024
1654.54	19.9969
1653.56	19.3932
1652.59	18.4721
1651.62	17.3439
1650.65	16.1286
1649.67	14.934
1648.7	13.8517
1647.73	12.9223
1646.76	12.1728
1645.78	11.6145
1644.81	11.2626
1643.84	11.1488
1642.87	11.3264
1641.89	11.8571
1640.92	12.7945
1639.95	14.155
1638.97	15.8944
1638	17.8935
1637.03	19.962
1636.06	21.8562
1635.09	23.3189
1634.11	24.1268
1633.14	24.1373
1632.17	23.3177
1631.19	21.7522
1630.22	19.6585
1629.25	17.321
1628.28	15.0525
1627.3	13.1626
1626.33	11.8558
1625.36	11.2483
1624.39	11.3315
1623.41	11.9888
1622.44	13.0188
1621.47	14.1882
1620.5	15.2659
1619.52	16.0618
1618.55	16.4568
1617.58	16.4078
1616.61	15.9416
1615.63	15.1388
1614.66	14.1086
1613.69	12.9626
1612.72	11.794
1611.74	10.6642
1610.77	9.5992
1609.8	8.593
1608.83	7.62154
1607.85	6.65833
1606.88	5.69154
1605.91	4.73718
1604.93	3.84833
1603.96	3.11133
1602.99	2.63649
1602.02	2.5404
1601.05	2.92232
1600.07	3.84168
1599.1	5.30052
1598.13	7.23431
1597.15	9.51602
1596.18	11.9701
1595.21	14.3989
1594.24	16.6062
1593.27	18.4273
1592.29	19.7459
1591.32	20.4996
1590.35	20.6791
1589.37	20.3168
1588.4	19.4712
1587.43	18.2155
1586.46	16.6344
1585.48	14.8205
1584.51	12.8832
1583.54	10.9625
1582.57	9.21971
1581.59	7.84301
1580.62	7.02266
1579.65	6.92946
1578.68	7.67605
1577.7	9.29072
1576.73	11.6893
1575.76	14.6784
1574.79	17.9657
1573.81	21.1988
1572.84	23.9932
1571.87	26.0483
1570.89	27.1187
1569.92	27.117
1568.95	26.1107
1567.98	24.3204
1567.01	22.0871
1566.03	19.8277
1565.06	17.9665
1564.09	16.8607
1563.12	16.7565
1562.14	17.7319
1561.17	19.6927
1560.2	22.3822
1559.22	25.4356
1558.25	28.4178
1557.28	30.9311
1556.31	32.646
1555.33	33.3852
1554.36	33.1069
1553.39	31.9293
1552.42	30.0835
1551.44	27.9243
1550.47	25.6432
1549.5	23.6363
1548.53	22.0686
1547.55	21.0546
1546.58	20.6167
1545.61	20.719
1544.64	21.2553
1543.66	22.1168
1542.69	23.1806
1541.72	24.3255
1540.75	25.4232
1539.77	26.3393
1538.8	26.9256
1537.83	27.0282
1536.86	26.5036
1535.88	25.245
1534.91	23.2169
1533.94	20.474
1532.96	17.1796
1531.99	13.5971
1531.02	10.0771
1530.05	6.96382
1529.08	4.62354
1528.1	3.31406
1527.13	3.17646
1526.16	4.20836
1525.18	6.27428
1524.21	9.11299
1523.24	12.4032
1522.27	15.8039
1521.29	19.0107
1520.32	21.7874
1519.35	23.9877
1518.38	25.5574
1517.4	26.5179
1516.43	26.9455
1515.46	26.9403
1514.49	26.6124
1513.51	26.0656
1512.54	25.3897
1511.57	24.6662
1510.6	23.9706
1509.62	23.3688
1508.65	22.9181
1507.68	22.6579
1506.71	22.5985
1505.73	22.7139
1504.76	22.9393
1503.79	23.1754
1502.82	23.301
1501.84	23.1961
1500.87	22.756
1499.9	21.9129
1498.92	20.6463
1497.95	18.982
1496.98	16.9882
1496.01	14.7577
1495.04	12.3989
1494.06	10.0242
1493.09	7.72937
1492.12	5.61965
1491.14	3.78374
1490.17	2.31066
1489.2	1.28729
1488.23	0.799979
1487.26	0.90278
1486.28	1.64609
1485.31	3.02281
1484.34	4.97454
1483.36	7.38509
1482.39	10.0806
1481.42	12.8435
1480.45	15.4333
1479.47	17.6126
1478.5	19.1804
1477.53	19.9907
1476.56	19.9792
1475.58	19.1687
1474.61	17.6681
1473.64	15.6565
1472.67	13.3589
1471.69	11.0111
1470.72	8.83598
1469.75	7.00088
1468.78	5.61324
1467.8	4.70223
1466.83	4.23773
1465.86	4.13588
1464.88	4.29502
1463.91	4.61308
1462.94	5.01371
1461.97	5.45453
1460.99	5.92938
1460.02	6.45826
1459.05	7.07322
1458.08	7.7993
1457.11	8.64345
1456.13	9.58551
1455.16	10.5821
1454.19	11.5697
1453.21	12.4904
1452.24	13.2941
1451.27	13.9547
1450.3	14.4752
1449.32	14.8811
1448.35	15.2142
1447.38	15.5169
1446.41	15.8206
1445.43	16.1346
1444.46	16.4433
1443.49	16.7046
1442.52	16.8694
1441.54	16.8835
1440.57	16.7072
1439.6	16.3261
1438.63	15.7576
1437.65	15.0537
1436.68	14.2974
1435.71	13.5949
1434.74	13.0666
1433.76	12.835
1432.79	13.0128
1431.82	13.6932
1430.85	14.9362
1429.87	16.7616
1428.9	19.141
1427.93	21.9939
1426.95	25.1901
1425.98	28.5584
1425.01	31.9012
1424.04	35.0185
1423.07	37.7299
1422.09	39.8996
1421.12	41.4593
1420.15	42.4149
1419.17	42.8497
1418.2	42.9099
1417.23	42.7854
1416.26	42.6792
1415.28	42.7765
1414.31	43.2196
1413.34	44.0805
1412.37	45.3556
1411.39	46.9711
1410.42	48.7894
1409.45	50.6417
1408.48	52.3572
1407.5	53.7961
1406.53	54.8726
1405.56	55.5775
1404.59	55.9766
1403.61	56.199
1402.64	56.4102
1401.67	56.7805
1400.7	57.4465
1399.72	58.4852
1398.75	59.8968
1397.78	61.607
1396.81	63.4854
1395.83	65.375
1394.86	67.1296
1393.89	68.6468
1392.91	69.8906
1391.94	70.8981
1390.97	71.7697
1390	72.6468
1389.03	73.6787
1388.05	74.9918
1387.08	76.6697
1386.11	78.7384
1385.13	81.1704
1384.16	83.8949
1383.19	86.8417
1382.22	89.9154
1381.24	93.0612
1380.27	96.2448
1379.3	99.454
1378.33	102.682
1377.35	105.936
1376.38	109.177
1375.41	112.348
1374.44	115.366
1373.46	118.169
1372.49	120.504
1371.52	122.426
1370.55	123.826
1369.57	124.686
1368.6	125.04
1367.63	124.982
1366.66	124.624
1365.68	124.123
1364.71	123.65
1363.74	123.366
1362.77	123.412
1361.79	123.893
1360.82	124.857
1359.85	126.289
1358.88	128.115
1357.9	130.198
1356.93	132.364
1355.96	134.422
1354.98	136.186
1354.01	137.508
1353.04	138.299
1352.07	138.542
1351.1	138.292
1350.12	137.671
1349.15	136.84
1348.18	135.977
1347.2	135.241
1346.23	134.755
1345.26	134.588
1344.29	134.747
1343.31	135.185
1342.34	135.82
1341.37	136.551
1340.4	137.28
1339.42	137.93
1338.45	138.458
1337.48	138.847
1336.51	139.11
1335.53	139.269
1334.56	139.349
1333.59	139.357
1332.62	139.281
1331.64	139.087
1330.67	138.735
1329.7	138.179
1328.73	137.395
1327.75	136.387
1326.78	135.196
1325.81	133.897
1324.84	132.576
1323.86	131.323
1322.89	130.206
1321.92	129.25
1320.94	128.429
1319.97	127.661
1319	126.826
1318.03	125.781
1317.06	124.386
1316.08	122.53
1315.11	120.15
1314.14	117.239
1313.16	113.852
1312.19	110.091
1311.22	106.092
1310.25	102.008
1309.27	97.9851
1308.3	94.1556
1307.33	90.6158
1306.36	87.4398
1305.38	84.662
1304.41	82.2878
1303.44	80.2947
1302.47	78.6346
1301.49	77.2388
1300.52	76.0167
1299.55	74.8612
1298.58	73.6613
1297.6	72.3056
1296.63	70.7006
1295.66	68.7822
1294.69	66.5327
1293.71	63.9867
1292.74	61.2321
1291.77	58.3998
1290.8	55.6521
1289.82	53.1479
1288.85	51.0207
1287.88	49.354
1286.9	48.1632
1285.93	47.388
1284.96	46.9068
1283.99	46.5613
1283.02	46.1703
1282.04	45.5804
1281.07	44.6871
1280.1	43.4524
1279.12	41.9111
1278.15	40.1622
1277.18	38.3461
1276.21	36.6117
1275.23	35.0961
1274.26	33.8903
1273.29	33.0309
1272.32	32.4985
1271.34	32.2279
1270.37	32.1296
1269.4	32.1118
1268.43	32.1062
1267.45	32.0733
1266.48	32.0137
1265.51	31.9549
1264.54	31.9384
1263.56	31.9861
1262.59	32.1012
1261.62	32.2361
1260.65	32.3
1259.67	32.1384
1258.7	31.6701
1257.73	30.6963
1256.76	29.1412
1255.78	26.9696
1254.81	24.2193
1253.84	20.9976
1252.87	17.4802
1251.89	13.8669
1250.92	10.3649
1249.95	7.18921
1248.97	4.47279
1248	2.33828
1247.03	0.851858
1246.06	0.0421524
1245.09	-0.092413
1244.11	0.429963
1243.14	1.56802
1242.17	3.26378
1241.19	5.43146
1240.22	7.95461
1239.25	10.6747
1238.28	13.41
1237.3	15.9553
1236.33	18.1062
1235.36	19.6825
1234.39	20.5567
1233.41	20.6665
1232.44	20.0275
1231.47	18.7259
1230.5	16.9084
1229.52	14.7581
1228.55	12.469
1227.58	10.2231
1226.61	8.17473
1225.63	6.44091
1224.66	5.10214
1223.69	4.20256
1222.72	3.76402
1221.74	3.78068
1220.77	4.23351
1219.8	5.08545
1218.83	6.28236
1217.85	7.75168
1216.88	9.40527
1215.91	11.1455
1214.93	12.8712
1213.96	14.4869
1212.99	15.916
1212.02	17.1018
1211.05	18.0105
1210.07	18.627
1209.1	18.9469
1208.13	18.9683
1207.15	18.6859
1206.18	18.0885
1205.21	17.1636
1204.24	15.9036
1203.26	14.3265
1202.29	12.4722
1201.32	10.4303
1200.35	8.33151
1199.37	6.33459
1198.4	4.63121
1197.43	3.41256
1196.46	2.8418
1195.48	2.9964
1194.51	3.98587
1193.54	5.67858
1192.57	7.93294
1191.59	10.4967
1190.62	13.363
1189.65	15.4095
1188.68	17.198
1187.7	18.2625
1186.73	18.5236
1185.76	18.0118
1184.79	16.9446
1183.81	15.4916
1182.84	13.9912
1181.87	12.755
1180.89	12.0513
1179.92	12.0395
1178.95	12.7551
1177.98	14.0784
1177.01	15.7572
1176.03	17.4516
1175.06	18.799
1174.09	19.4765
1173.12	19.2547
1172.14	18.0751
1171.17	16.0288
1170.2	13.3608
1169.22	10.4239
1168.25	7.61369
1167.28	5.30843
1166.31	3.7884
1165.33	3.21253
1164.36	3.58453
1163.39	4.76451
1162.42	6.50119
1161.44	8.48169
1160.47	10.386
1159.5	11.9401
1158.53	12.9539
1157.55	13.3431
1156.58	13.1256
1155.61	12.4075
1154.64	11.3511
1153.66	10.1359
1152.69	8.93305
1151.72	7.87364
1150.75	7.04273
1149.77	6.47198
1148.8	6.15434
1147.83	6.05677
1146.86	6.13976
1145.88	6.37144
1144.91	6.73681
1143.94	7.23898
1142.96	7.89352
1141.99	8.71867
1141.02	9.72251
1140.05	10.8949
1139.08	12.1995
1138.1	13.5774
1137.13	14.9494
1136.16	16.2331
1135.18	17.3464
1134.21	18.2288
1133.24	18.8418
1132.27	19.1757
1131.29	19.2478
1130.32	19.0973
1129.35	18.7776
1128.38	18.3489
1127.4	17.8703
1126.43	17.3955
1125.46	16.97
1124.49	16.6291
1123.51	16.3999
1122.54	16.3001
1121.57	16.3407
1120.6	16.5251
1119.62	16.8482
1118.65	17.2951
1117.68	17.8396
1116.71	18.4425
1115.73	19.0513
1114.76	19.6018
1113.79	20.0246
1112.82	20.2515
1111.84	20.225
1110.87	19.9115
1109.9	19.3105
1108.92	18.4511
1107.95	17.4202
1106.98	16.3212
1106.01	15.2916
1105.04	14.4372
1104.06	13.9333
1103.09	13.8551
1102.12	14.2532
1101.14	15.1267
1100.17	16.4172
1099.2	18.0194
1098.23	19.8015
1097.25	21.6125
1096.28	23.2996
1095.31	24.7268
1094.34	25.7717
1093.36	26.3496
1092.39	26.406
1091.42	25.9273
1090.45	24.9413
1089.47	23.5198
1088.5	21.7752
1087.53	19.8537
1086.56	17.9217
1085.58	16.1473
1084.61	14.6794
1083.64	13.6197
1082.67	13.0112
1081.69	12.8254
1080.72	12.9613
1079.75	13.2637
1078.78	13.5453
1077.8	13.6221
1076.83	13.3393
1075.86	12.6027
1074.88	11.3994
1073.91	9.79756
1072.94	7.93637
1071.97	5.99459
1070.99	4.21058
1070.02	2.75343
1069.05	1.78916
1068.08	1.41023
1067.11	1.63682
1066.13	2.41125
1065.16	3.62679
1064.19	5.1179
1063.21	6.70768
1062.24	8.21972
1061.27	9.51317
1060.3	10.4772
1059.32	11.0603
1058.35	11.2567
1057.38	11.1147
1056.41	10.7125
1055.43	10.1506
1054.46	9.53201
1053.49	8.94689
1052.52	8.46044
1051.54	8.10259
1050.57	7.86775
1049.6	7.71731
1048.63	7.5899
1047.65	7.41353
1046.68	7.12497
1045.71	6.67634
1044.74	6.05128
1043.76	5.26626
1042.79	4.36889
1041.82	3.42916
1040.85	2.5268
1039.87	1.73691
1038.9	1.11902
1037.93	0.705505
1036.95	0.502791
1035.98	0.493642
1035.01	0.647339
1034.04	0.932225
1033.07	1.32765
1032.09	1.83433
1031.12	2.47353
1030.15	3.28588
1029.17	4.31803
1028.2	5.60556
1027.23	7.16135
1026.26	8.96128
1025.28	10.932
1024.31	12.9725
1023.34	14.9545
1022.37	16.7488
1021.39	18.2473
1020.42	19.3802
1019.45	20.1248
1018.48	20.5058
1017.5	20.5838
1016.53	20.4378
1015.56	20.1445
1014.59	19.767
1013.61	19.3424
1012.64	18.8923
1011.67	18.4242
1010.7	17.9546
1009.72	17.5162
1008.75	17.1654
1007.78	16.9795
1006.8	17.0416
1005.83	17.4187
1004.86	18.1471
1003.89	19.2133
1002.91	20.5523
1001.94	22.0572
1000.97	23.6035
999.997	25.0734
999.025	26.388
998.052	27.5312
997.08	28.5529
996.107	29.5633
995.135	30.7082
994.162	32.1342
993.189	33.9483
992.217	36.195
991.244	38.8301
990.272	41.7298
989.299	44.6993
988.327	47.5243
987.354	49.9921
986.381	51.9451
985.409	53.2937
984.436	54.0365
983.464	54.2482
982.491	54.0582
981.519	53.6164
980.546	53.0659
979.574	52.513
978.601	52.0167
977.628	51.5884
976.656	51.2059
975.683	50.8315
974.711	50.4333
973.738	49.9996
972.766	49.5453
971.793	49.1071
970.82	48.7385
969.848	48.486
968.875	48.3863
967.903	48.4557
966.93	48.6904
965.958	49.0727
964.985	49.581
964.012	50.1979
963.04	50.9143
962.067	51.7292
961.095	52.6418
960.122	53.6427
959.15	54.706
958.177	55.7845
957.204	56.8129
956.232	57.7236
955.259	58.4565
954.287	58.9784
953.314	59.2843
952.342	59.4536
951.369	59.5455
950.396	59.6769
949.424	59.9646
948.451	60.5076
947.479	61.3647
946.506	62.5599
945.534	64.0708
944.561	65.8434
943.588	67.8071
942.616	69.8923
941.643	72.0442
940.671	74.2308
939.698	76.4445
938.726	78.6943
937.753	80.9964
936.78	83.362
935.808	85.7881
934.835	88.2534
933.863	90.7199
932.89	93.14
931.918	95.4683
930.945	97.672
929.972	99.7425
929	101.696
928.027	103.58
927.055	105.455
926.082	107.391
925.11	109.443
924.137	111.639
923.165	113.966
922.192	116.364
921.219	118.729
920.247	120.926
919.274	122.808
918.302	124.232
917.329	125.099
916.357	125.354
915.384	125.015
914.411	124.162
913.439	122.931
912.466	121.491
911.494	120.019
910.521	118.667
909.549	117.541
908.576	116.685
907.603	116.074
906.631	115.626
905.658	115.223
904.686	114.734
903.713	114.043
902.741	113.072
901.768	111.789
900.795	110.214
899.823	108.402
898.85	106.428
897.878	104.364
896.905	102.269
895.933	100.174
894.96	98.0875
893.987	96.0025
893.015	93.9113
892.042	91.818
891.07	89.7472
890.097	87.744
889.125	85.8655
888.152	84.1686
887.179	82.6927
886.207	81.4486
885.234	80.4125
884.262	79.5279
883.289	78.718
882.317	77.9025
881.344	77.0099
880.371	75.9962
879.399	74.8449
878.426	73.5675
877.454	72.1912
876.481	70.7519
875.509	69.272
874.536	67.762
873.563	66.2126
872.591	64.6047
871.618	62.914
870.646	61.1267
869.673	59.2442
868.701	57.2871
867.728	55.2914
866.756	53.2998
865.783	51.3456
864.81	49.4475
863.838	47.5993
862.865	45.7713
861.893	43.9158
860.92	41.9864
859.948	39.9357
858.975	37.7437
858.002	35.4139
857.03	32.9784
856.057	30.4875
855.085	28.0114
854.112	25.6227
853.14	23.3921
852.167	21.3703
851.194	19.6416
850.222	18.2069
849.249	17.0918
848.277	16.2881
847.304	15.7592
846.332	15.4385
845.359	15.2265
844.386	15.0144
843.414	14.6814
842.441	14.1221
841.469	13.275
840.496	12.1334
839.524	10.743
838.551	9.21898
837.578	7.72078
836.606	6.41149
835.633	5.40075
834.661	4.8777
833.688	4.77664
832.716	5.0347
831.743	5.52319
830.77	6.41138
829.798	6.50802
828.825	6.69783
827.853	6.5427
826.88	6.02071
825.908	5.17989
824.935	4.18297
823.962	3.09673
822.99	2.09025
822.017	1.36731
821.045	1.07313
820.072	1.33891
819.1	2.25792
818.127	3.85836
817.154	6.10103
816.182	8.89074
815.209	12.0549
814.237	15.3923
813.264	18.6456
812.292	21.5947
811.319	23.9705
810.347	25.6534
809.374	26.5572
808.401	26.7127
807.429	26.2353
806.456	25.3405
805.484	24.2579
804.511	23.2818
803.539	22.5611
802.566	22.3088
801.593	22.5405
800.621	23.1894
799.648	24.099
798.676	25.0544
797.703	25.8264
796.731	26.2341
795.758	26.1797
794.785	25.6721
793.813	24.8553
792.84	23.9458
791.868	23.2267
790.895	22.9844
789.923	23.4466
788.95	24.7347
787.977	26.8334
787.005	29.5813
786.032	32.6967
785.06	35.8032
784.087	38.5139
783.115	40.4714
782.142	41.4282
781.169	41.2701
780.197	40.0396
779.224	37.8906
778.252	35.1934
777.279	32.2079
776.307	29.2996
775.334	26.7285
774.361	24.6729
773.389	23.1859
772.416	22.2098
771.444	21.5855
770.471	21.1288
769.499	20.6127
768.526	19.8741
767.553	18.8069
766.581	17.3739
765.608	15.6202
764.636	13.6467
763.663	11.5831
762.691	9.54822
761.718	7.6819
760.745	6.01937
759.773	4.59492
758.8	3.3971
757.828	2.39384
756.855	1.55479
755.883	0.875462
754.91	0.38035
753.938	0.131161
752.965	0.229744
751.992	0.766774
751.02	1.83442
750.047	3.46689
749.075	5.64278
748.102	8.22768
747.13	11.0984
746.157	13.9323
745.184	16.5322
744.212	18.652
743.239	20.087
742.267	20.7139
741.294	20.534
740.322	19.6199
739.349	18.0675
738.376	16.1477
737.404	14.0525
736.431	11.9953
735.459	10.1433
734.486	8.63184
733.514	7.52015
732.541	6.82797
731.568	6.53745
730.596	6.60815
729.623	6.99766
728.651	7.60024
727.678	8.39221
726.706	9.2939
725.733	10.2225
724.76	11.1135
723.788	11.8786
722.815	12.4918
721.843	12.8552
720.87	12.9455
719.898	12.7461
718.925	12.2535
717.952	11.4843
716.98	10.4777
716.007	9.28339
715.035	7.97403
714.062	6.63605
713.09	5.37492
712.117	4.30752
711.144	3.55164
710.172	3.21308
709.199	3.36107
708.227	4.0152
707.254	5.13077
706.282	6.60167
705.309	8.23949
704.336	9.85783
703.364	11.2373
702.391	12.1976
701.419	12.6005
700.446	12.4186
699.474	11.6839
698.501	10.4864
697.529	8.98956
696.556	7.50803
695.583	5.9998
694.611	4.69439
693.638	3.88275
692.666	3.5496
691.693	3.70843
690.721	4.33759
689.748	5.33562
688.775	6.56502
687.803	7.89489
686.83	9.1797
685.858	10.2805
684.885	11.081
683.913	11.4919
682.94	11.4524
681.967	10.9522
680.995	10.019
680.022	8.72357
679.05	7.17943
678.077	5.53172
677.105	3.90826
676.132	2.475
675.159	1.37935
674.187	0.704277
673.214	0.526117
672.242	0.879522
671.269	1.76063
670.297	3.14545
669.324	4.93539
668.351	7.06977
667.379	9.42856
666.406	11.8731
665.434	14.1167
664.461	16.3918
663.489	18.1266
662.516	19.3468
661.543	19.9582
660.571	19.9369
659.598	19.3018
658.626	18.2243
657.653	16.8077
656.681	15.2895
655.708	13.8453
654.735	12.6305
653.763	11.7355
652.79	11.1855
651.818	10.9221
650.845	10.8332
649.873	10.7721
648.9	10.5915
647.927	10.1758
646.955	9.46709
645.982	8.47674
645.01	7.28374
644.037	6.02042
643.065	4.84071
642.092	3.89417
641.12	3.29771
640.147	3.11628
639.174	3.35522
638.202	3.96828
637.229	4.8723
636.257	5.96626
635.284	7.15439
634.312	8.35636
633.339	9.51571
632.366	10.5942
631.394	11.5645
630.421	12.3985
629.449	13.0591
628.476	13.4983
627.504	13.6609
626.531	13.4992
625.558	12.9853
624.586	12.1302
623.613	10.987
622.641	9.66466
621.668	8.3035
620.696	7.06751
619.723	6.11781
618.75	5.58059
617.778	5.52168
616.805	5.93419
615.833	6.72873
614.86	7.75425
613.888	8.81617
612.915	9.71486
611.942	10.2873
610.97	10.4401
609.997	10.1727
609.025	9.58167
608.052	8.84355
607.08	8.19159
606.107	7.85876
605.134	8.04148
604.162	8.86861
603.189	10.375
602.217	12.4906
601.244	15.085
600.272	17.9717

## Sheet: Fig 3(b_h)
	Fig 3 (b)_LOD with R6G												Fig 3(h) wavelength dependent SERS
Raman shift [1/cm]	Intensity	Raman shift [1/cm]	Intensity	Raman shift [1/cm]	Intensity	Raman shift [1/cm]	Intensity	Raman shift [1/cm]	Intensity				Raman shift [1/cm]	Intensity	Raman shift [1/cm]	Intensity
1800.55	0.0014354	1800.55	0.29008	1800.42	0.1553	1800.55	0.012834	1800.42	0				1800.55	64.061	1800.91	817.7
1799.58	0.0020341	1799.58	0.20351	1799.45	0.091196	1799.58	0.052753	1799.45	0.29938				1799.58	52.814	1799.32	1053.8
1798.61	0.0050071	1798.61	0.10812	1798.48	0.038328	1798.61	0.086021	1798.48	0.55539				1798.61	43.723	1797.73	1138.5
1797.63	0.0093964	1797.63	0.032708	1797.5	0.0061341	1797.63	0.10692	1797.5	0.74016				1797.63	52.129	1796.14	1098.4
1796.66	0.012807	1796.66	1.1452e-06	1796.53	1.5671e-06	1796.66	0.11739	1796.53	0.86407				1796.66	51.839	1794.55	999.31
1795.69	0.014553	1795.69	0.0063633	1795.56	0.0054912	1795.69	0.11977	1795.56	0.9423				1795.69	57.897	1792.95	813.35
1794.72	0.015969	1794.72	0.021836	1794.59	0.011156	1794.72	0.11577	1794.59	0.98571				1794.72	58.305	1791.36	528.89
1793.74	0.016479	1793.74	0.026647	1793.61	0.016764	1793.74	0.10637	1793.61	1				1793.74	50.796	1789.77	62.07
1792.77	0.015944	1792.77	0.022401	1792.64	0.022649	1792.77	0.094701	1792.64	0.99775				1792.77	38.593	1788.18	26.338
1791.8	0.015219	1791.8	0.017443	1791.67	0.029984	1791.8	0.081503	1791.67	0.98056				1791.8	38.864	1786.59	159.78
1790.83	0.014939	1790.83	0.01679	1790.7	0.035961	1790.83	0.067214	1790.7	0.94954				1790.83	24.31	1784.99	132.4
1789.85	0.016038	1789.85	0.021171	1789.72	0.05049	1789.85	0.052828	1789.72	0.90814				1789.85	15.693	1783.4	114.96
1788.88	0.018565	1788.88	0.030558	1788.75	0.064799	1788.88	0.039345	1788.75	0.86004				1788.88	0.0067808	1781.81	94.568
1787.91	0.022614	1787.91	0.042861	1787.78	0.077476	1787.91	0.027707	1787.78	0.80823				1787.91	12.567	1780.22	25.575
1786.93	0.027165	1786.93	0.056415	1786.81	0.087737	1786.93	0.018772	1786.81	0.75539				1786.93	10.894	1778.63	20.243
1785.96	0.031667	1785.96	0.064968	1785.83	0.095155	1785.96	0.015668	1785.83	0.71886				1785.96	31.445	1777.03	27.233
1784.99	0.035385	1784.99	0.084565	1784.86	0.10067	1784.99	0.0074263	1784.86	0.64875				1784.99	31.172	1775.44	0.048271
1784.02	0.037203	1784.02	0.10406	1783.89	0.10509	1784.02	0.0019337	1783.89	0.5807				1784.02	37.955	1773.85	4.4545
1783.05	0.036083	1783.05	0.12114	1782.92	0.10878	1783.05	4.2183e-07	1782.92	0.51798				1783.05	46.775	1772.26	28.978
1782.07	0.031388	1782.07	0.13514	1781.94	0.11116	1782.07	0.0015979	1781.94	0.46108				1782.07	34.07	1770.66	44.449
1781.1	0.023969	1781.1	0.14606	1780.97	0.11082	1781.1	0.0066169	1780.97	0.40976				1781.1	19.889	1769.07	10.206
1780.13	0.01607	1780.13	0.15483	1780	0.10685	1780.13	0.01491	1780	0.36403				1780.13	13.285	1767.48	48.744
1779.15	0.0093868	1779.15	0.16277	1779.03	0.09955	1779.15	0.02624	1779.03	0.3237				1779.15	22.442	1765.89	68.597
1778.18	0.0054436	1778.18	0.17107	1778.05	0.088941	1778.18	0.040288	1778.05	0.28843				1778.18	24.545	1764.3	69.224
1777.21	0.0055145	1777.21	0.17997	1777.08	0.075509	1777.21	0.056747	1777.08	0.25828				1777.21	26.839	1762.7	108.06
1776.24	0.0094155	1776.24	0.18859	1776.11	0.060152	1776.24	0.075196	1776.11	0.23298				1776.24	47.747	1761.11	110.19
1775.27	0.016099	1775.27	0.1952	1775.13	0.044257	1775.27	0.095212	1775.13	0.21216				1775.27	37.948	1759.52	136.27
1774.29	0.023416	1774.29	0.19792	1774.16	0.029445	1774.29	0.11627	1774.16	0.19529				1774.29	45.244	1757.93	125.13
1773.32	0.029176	1773.32	0.19549	1773.19	0.017352	1773.32	0.13795	1773.19	0.18193				1773.32	33.436	1756.34	140.72
1772.35	0.031807	1772.35	0.18676	1772.22	0.0092996	1772.35	0.15952	1772.22	0.17121				1772.35	22.944	1754.74	92.683
1771.38	0.032542	1771.38	0.17343	1771.24	0.0061951	1771.38	0.18075	1771.24	0.16313				1771.38	12.188	1753.15	59.219
1770.4	0.032527	1770.4	0.15647	1770.27	0.0083156	1770.4	0.20157	1770.27	0.15828				1770.4	0.19206	1751.56	64.164
1769.43	0.032406	1769.43	0.13714	1769.3	0.015346	1769.43	0.22153	1769.3	0.15448				1769.43	7.5496	1749.97	1.7839
1768.46	0.032783	1768.46	0.11662	1768.33	0.026552	1768.46	0.24013	1768.33	0.15103				1768.46	6.9517	1748.38	28.86
1767.48	0.034	1767.48	0.096668	1767.36	0.041172	1767.48	0.25708	1767.36	0.1475				1767.48	9.3649	1746.79	77.697
1766.51	0.033866	1766.51	0.079224	1766.38	0.058723	1766.51	0.27206	1766.38	0.14354				1766.51	25.724	1745.19	115.93
1765.54	0.031709	1765.54	0.063405	1765.41	0.078317	1765.54	0.28485	1765.41	0.13887				1765.54	27.633	1743.6	187.7
1764.57	0.027253	1764.57	0.049447	1764.44	0.098927	1764.57	0.29529	1764.44	0.13328				1764.57	32.48	1742.01	179.81
1763.59	0.02063	1763.59	0.03754	1763.46	0.11961	1763.59	0.30324	1763.46	0.12665				1763.59	32.151	1740.42	185.35
1762.62	0.01351	1762.62	0.027756	1762.49	0.13905	1762.62	0.30867	1762.49	0.11893				1762.62	28.554	1738.83	187.91
1761.65	0.0089073	1761.65	0.020573	1761.52	0.15635	1761.65	0.31158	1761.52	0.11016				1761.65	23.397	1737.23	181.28
1760.68	0.0072912	1760.68	0.014666	1760.55	0.17066	1760.68	0.31202	1760.55	0.10043				1760.68	15.593	1735.64	157.31
1759.7	0.0083412	1759.7	0.0096521	1759.57	0.18097	1759.7	0.3101	1759.57	0.089958				1759.7	16.039	1734.05	107.98
1758.73	0.011331	1758.73	0.0055671	1758.6	0.18653	1758.73	0.30594	1758.6	0.078936				1758.73	20.627	1732.46	124.71
1757.76	0.014804	1757.76	0.0025119	1757.63	0.18696	1757.76	0.29972	1757.63	0.06766				1757.76	7.9483	1730.86	165.38
1756.79	0.016233	1756.79	0.00060822	1756.66	0.18238	1756.79	0.2916	1756.66	0.056416				1756.79	9.447	1729.27	233.42
1755.81	0.016097	1755.81	1.0556e-08	1755.68	0.1735	1755.81	0.28181	1755.68	0.045516				1755.81	14.712	1727.68	253.3
1754.84	0.015198	1754.84	0.00077405	1754.71	0.16137	1754.84	0.27057	1754.71	0.035372				1754.84	29.519	1726.09	223.16
1753.87	0.014193	1753.87	0.002978	1753.74	0.14703	1753.87	0.25808	1753.74	0.026261				1753.87	36.98	1724.5	178.02
1752.9	0.014003	1752.9	0.0064353	1752.77	0.13148	1752.9	0.2446	1752.77	0.018449				1752.9	62.151	1722.9	176.84
1751.92	0.015625	1751.92	0.010845	1751.79	0.11543	1751.92	0.23031	1751.79	0.01212				1751.92	77.18	1721.31	144.32
1750.95	0.017994	1750.95	0.015769	1750.82	0.099454	1750.95	0.21547	1750.82	0.0074348				1750.95	85.642	1719.72	117.3
1749.98	0.02016	1749.98	0.020725	1749.85	0.083972	1749.98	0.20027	1749.85	0.0044784				1749.98	90.68	1718.13	84.645
1749.01	0.021522	1749.01	0.025167	1748.88	0.069401	1749.01	0.18497	1748.88	0.0032811				1749.01	93.781	1716.54	76.15
1748.03	0.02161	1748.03	0.028602	1747.9	0.056421	1748.03	0.16976	1747.9	0.0037967				1748.03	64.661	1714.94	153.69
1747.06	0.02043	1747.06	0.030636	1746.93	0.045866	1747.06	0.1549	1746.93	0.0059136				1747.06	44.516	1713.35	198.66
1746.09	0.019593	1746.09	0.031044	1745.96	0.038655	1746.09	0.14058	1745.96	0.0094659				1746.09	34.729	1711.76	168.38
1745.12	0.019933	1745.12	0.029795	1744.99	0.035441	1745.12	0.12706	1744.99	0.014258				1745.12	39.184	1710.17	160.48
1744.14	0.021797	1744.14	0.027043	1744.01	0.036401	1744.14	0.11453	1744.01	0.020862				1744.14	43.266	1708.58	167.15
1743.17	0.024915	1743.17	0.023097	1743.04	0.041051	1743.17	0.10319	1743.04	0.028181				1743.17	55.606	1706.98	166.93
1742.2	0.029757	1742.2	0.018393	1742.07	0.048362	1742.2	0.093251	1742.07	0.035932				1742.2	48.959	1705.39	118.56
1741.23	0.035038	1741.23	0.013379	1741.1	0.056836	1741.23	0.084857	1741.1	0.043796				1741.23	64.102	1703.8	70.231
1740.25	0.039482	1740.25	0.0093449	1740.12	0.06478	1740.25	0.078222	1740.12	0.051496				1740.25	68.619	1702.21	17.096
1739.28	0.042042	1739.28	0.0068902	1739.15	0.070609	1739.28	0.073576	1739.15	0.058788				1739.28	61.22	1700.62	9.7227
1738.31	0.041685	1738.31	0.0053773	1738.18	0.072566	1738.31	0.070966	1738.18	0.065869				1738.31	43.245	1699.02	77.299
1737.34	0.038255	1737.34	0.0043745	1737.2	0.069979	1737.34	0.07037	1737.2	0.072438				1737.34	46.145	1697.43	77.089
1736.36	0.03196	1736.36	0.0037135	1736.23	0.063019	1736.36	0.071715	1736.23	0.078249				1736.36	48.555	1695.84	76.442
1735.39	0.023693	1735.39	0.0032728	1735.26	0.052537	1735.39	0.074869	1735.26	0.083095				1735.39	61.195	1694.25	167.46
1734.42	0.01504	1734.42	0.0031928	1734.29	0.039929	1734.42	0.079631	1734.29	0.086806				1734.42	58.373	1692.66	215.14
1733.44	0.007951	1733.44	0.00339	1733.32	0.026585	1733.44	0.085757	1733.32	0.089319				1733.44	49.982	1691.06	196.23
1732.47	0.0050085	1732.47	0.0037024	1732.34	0.014207	1732.47	0.092958	1732.34	0.090655				1732.47	60.215	1689.47	94.397
1731.5	0.0059586	1731.5	0.0037152	1731.37	0.0047155	1731.5	0.10089	1731.37	0.090896				1731.5	73.268	1687.88	25.861
1730.53	0.010363	1730.53	0.0033968	1730.4	1.2861e-08	1730.53	0.1092	1730.4	0.09017				1730.53	65.267	1686.29	0.00065206
1729.56	0.016745	1729.56	0.0028795	1729.42	0.0016805	1729.56	0.11751	1729.42	0.088648				1729.56	57.884	1684.69	1.9446
1728.58	0.023032	1728.58	0.0022059	1728.45	0.010838	1728.58	0.12549	1728.45	0.08654				1728.58	60.322	1683.1	56.302
1727.61	0.02815	1727.61	0.00148	1727.48	0.027783	1727.61	0.13281	1727.48	0.084089				1727.61	69.374	1681.51	127
1726.64	0.031046	1726.64	0.00081026	1726.51	0.052143	1726.64	0.13921	1726.51	0.081555				1726.64	72.254	1679.92	194.78
1725.66	0.032327	1725.66	0.00029934	1725.53	0.082683	1725.66	0.14451	1725.53	0.07922				1725.66	65.934	1678.33	246.01
1724.69	0.033039	1724.69	4.1396e-09	1724.56	0.118	1724.69	0.14857	1724.56	0.077367				1724.69	45.63	1676.73	226.16
1723.72	0.034546	1723.72	9.7335e-06	1723.59	0.15665	1723.72	0.15131	1723.59	0.076282				1723.72	43.657	1675.14	163.11
1722.75	0.037328	1722.75	0.00040239	1722.62	0.19597	1722.75	0.15273	1722.62	0.076241				1722.75	53.628	1673.55	138.66
1721.78	0.03977	1721.78	0.001209	1721.64	0.23319	1721.78	0.15288	1721.64	0.077505				1721.78	61.214	1671.96	141.31
1720.8	0.040916	1720.8	0.0024757	1720.67	0.26562	1720.8	0.15188	1720.67	0.080307				1720.8	70.755	1670.37	189.31
1719.83	0.039077	1719.83	0.0042674	1719.7	0.29106	1719.83	0.14989	1719.7	0.084855				1719.83	81.818	1668.78	163.61
1718.86	0.033515	1718.86	0.0066278	1718.73	0.30775	1718.86	0.14713	1718.73	0.091301				1718.86	89.531	1667.18	202.08
1717.88	0.025361	1717.88	0.0095288	1717.75	0.31466	1717.88	0.14387	1717.75	0.099771				1717.88	102.14	1665.59	285.77
1716.91	0.016085	1716.91	0.01282	1716.78	0.31205	1716.91	0.14038	1716.78	0.1103				1716.91	109.19	1664	352.82
1715.94	0.0084444	1715.94	0.016252	1715.81	0.3004	1715.94	0.13696	1715.81	0.12289				1715.94	95.591	1662.41	365.85
1714.97	0.0048827	1714.97	0.019485	1714.84	0.28045	1714.97	0.13376	1714.84	0.13748				1714.97	66.086	1660.82	449.08
1713.99	0.0066286	1713.99	0.022189	1713.86	0.25362	1713.99	0.13076	1713.86	0.15389				1713.99	45.256	1659.22	597.78
1713.02	0.013096	1713.02	0.024093	1712.89	0.22175	1713.02	0.12822	1712.89	0.17195				1713.02	35.478	1657.63	861.9
1712.05	0.022295	1712.05	0.025069	1711.92	0.18724	1712.05	0.12635	1711.92	0.19135				1712.05	27.328	1656.04	1133.2
1711.08	0.031796	1711.08	0.02514	1710.95	0.15257	1711.08	0.12531	1710.95	0.21179				1711.08	23.178	1654.45	1422.4
1710.1	0.038837	1710.1	0.024488	1709.97	0.12044	1710.1	0.12522	1709.97	0.23285				1710.1	20.347	1652.86	1570.1
1709.13	0.041788	1709.13	0.023371	1709	0.093213	1709.13	0.12611	1709	0.25413				1709.13	28.993	1651.26	1702
1708.16	0.040496	1708.16	0.02208	1708.03	0.07291	1708.16	0.12796	1708.03	0.27519				1708.16	49.498	1649.67	1704.1
1707.19	0.035934	1707.19	0.020888	1707.06	0.06105	1707.19	0.1307	1707.06	0.29551				1707.19	59.248	1648.08	1581.8
1706.21	0.030836	1706.21	0.020046	1706.08	0.058395	1706.21	0.13418	1706.08	0.31464				1706.21	52.224	1646.49	1352.4
1705.24	0.027914	1705.24	0.020649	1705.11	0.064978	1705.24	0.13824	1705.11	0.33205				1705.24	38.835	1644.89	1124.9
1704.27	0.02851	1704.27	0.023445	1704.14	0.080064	1704.27	0.14264	1704.14	0.34731				1704.27	20.164	1643.3	898.55
1703.3	0.033213	1703.3	0.02858	1703.16	0.10212	1703.3	0.14714	1703.16	0.35996				1703.3	16.225	1641.71	669.51
1702.32	0.041396	1702.32	0.035832	1702.19	0.12895	1702.32	0.15149	1702.19	0.3696				1702.32	14.527	1640.12	464.67
1701.35	0.051641	1701.35	0.044861	1701.22	0.1579	1701.35	0.15542	1701.22	0.37589				1701.35	19.51	1638.53	338.79
1700.38	0.062122	1700.38	0.055109	1700.25	0.18608	1700.38	0.15869	1700.25	0.37855				1700.38	27.988	1636.93	239.85
1699.41	0.070948	1699.41	0.066079	1699.28	0.21073	1699.41	0.16109	1699.28	0.37737				1699.41	42.009	1635.34	177.35
1698.43	0.07691	1698.43	0.077382	1698.3	0.22934	1698.43	0.16242	1698.3	0.37226				1698.43	51.875	1633.75	124.3
1697.46	0.080029	1697.46	0.088522	1697.33	0.24015	1697.46	0.16253	1697.33	0.36318				1697.46	46.807	1632.16	73.117
1696.49	0.081637	1696.49	0.099072	1696.36	0.2418	1696.49	0.16131	1696.36	0.35026				1696.49	36.444	1630.57	31.693
1695.52	0.082608	1695.52	0.10867	1695.38	0.23343	1695.52	0.15873	1695.38	0.33364				1695.52	32.586	1628.97	22.536
1694.54	0.082553	1694.54	0.1172	1694.41	0.21628	1694.54	0.15474	1694.41	0.31367				1694.54	18.384	1627.38	44.258
1693.57	0.081902	1693.57	0.12471	1693.44	0.19248	1693.57	0.14941	1693.44	0.29073				1693.57	11.763	1625.79	27.702
1692.6	0.080691	1692.6	0.13135	1692.47	0.16478	1692.6	0.14279	1692.47	0.26529				1692.6	7.8062	1624.2	0.0014846
1691.63	0.079281	1691.63	0.13728	1691.49	0.13615	1691.63	0.13501	1691.49	0.238				1691.63	0.00080258	1622.61	19.881
1690.65	0.077585	1690.65	0.14254	1690.52	0.10924	1690.65	0.12619	1690.52	0.20946				1690.65	8.9051	1621.01	51.52
1689.68	0.075344	1689.68	0.14693	1689.55	0.086213	1689.68	0.11654	1689.55	0.18043				1689.68	6.1527	1619.42	73.033
1688.71	0.072367	1688.71	0.15005	1688.58	0.067741	1688.71	0.10622	1688.58	0.15155				1688.71	12.791	1617.83	117
1687.74	0.0698	1687.74	0.15127	1687.6	0.054263	1687.74	0.095446	1687.6	0.1236				1687.74	16.907	1616.24	110.35
1686.76	0.068978	1686.76	0.14997	1686.63	0.045756	1686.76	0.084445	1686.63	0.09725				1686.76	15.098	1614.65	103.64
1685.79	0.069831	1685.79	0.14559	1685.66	0.041625	1685.79	0.07342	1685.66	0.073139				1685.79	20.763	1613.05	122.44
1684.82	0.070903	1684.82	0.13792	1684.69	0.040866	1684.82	0.062552	1684.69	0.051917				1684.82	27.877	1611.46	117.32
1683.85	0.072172	1683.85	0.12708	1683.71	0.042191	1683.85	0.051892	1683.71	0.034027				1683.85	13.099	1609.87	98.672
1682.87	0.072861	1682.87	0.1136	1682.74	0.044222	1682.87	0.041687	1682.74	0.019524				1682.87	1.5824	1608.28	55.297
1681.9	0.072795	1681.9	0.098278	1681.77	0.045696	1681.9	0.03214	1681.77	0.0088093				1681.9	2.8249	1606.69	60.585
1680.93	0.071418	1680.93	0.082163	1680.8	0.045613	1680.93	0.023486	1680.8	0.0022305				1680.93	24.195	1605.09	83.863
1679.96	0.068327	1679.96	0.066282	1679.82	0.043351	1679.96	0.015913	1679.82	9.0198e-07				1679.96	23.152	1603.5	95.76
1678.98	0.063629	1678.98	0.051331	1678.85	0.03875	1678.98	0.0096242	1678.85	0.0021923				1678.98	41.363	1601.91	164.73
1678.01	0.0592	1678.01	0.03805	1677.88	0.032147	1678.01	0.0047844	1677.88	0.0086914				1678.01	50.406	1600.32	226.47
1677.04	0.055715	1677.04	0.026243	1676.91	0.024293	1677.04	0.001535	1676.91	0.019471				1677.04	51.577	1598.73	245.3
1676.07	0.052529	1676.07	0.015962	1675.93	0.01624	1676.07	6.2773e-07	1675.93	0.034175				1676.07	54.861	1597.13	252.55
1675.09	0.048648	1675.09	0.0076709	1674.96	0.0090509	1675.09	0.00025452	1674.96	0.052397				1675.09	56.944	1595.54	212.3
1674.12	0.044082	1674.12	0.0020694	1673.99	0.0036374	1674.12	0.0023039	1673.99	0.073562				1674.12	47.422	1593.95	155.33
1673.15	0.038451	1673.15	4.4049e-07	1673.02	0.00056328	1673.15	0.0060894	1673.02	0.097107				1673.15	52.101	1592.36	78.851
1672.17	0.032873	1672.17	0.0018357	1672.04	2.8251e-07	1672.17	0.011497	1672.04	0.12242				1672.17	60.457	1590.77	33.341
1671.2	0.02865	1671.2	0.0071926	1671.07	0.0016984	1671.2	0.018387	1671.07	0.14876				1671.2	59.815	1589.17	16.502
1670.23	0.026928	1670.23	0.016727	1670.1	0.0053399	1670.23	0.02655	1670.1	0.1755				1670.23	45.028	1587.58	50.533
1669.26	0.029102	1669.26	0.029993	1669.12	0.010341	1669.26	0.035772	1669.12	0.20188				1669.26	40.469	1585.99	155.82
1668.29	0.036442	1668.29	0.04632	1668.15	0.016122	1668.29	0.04588	1668.15	0.22727				1668.29	34.98	1584.4	237.11
1667.31	0.047797	1667.31	0.065426	1667.18	0.022498	1667.31	0.056685	1667.18	0.251				1667.31	38.955	1582.81	301.16
1666.34	0.061148	1666.34	0.086843	1666.21	0.029622	1666.34	0.067854	1666.21	0.2725				1666.34	58.867	1581.21	380.09
1665.37	0.074535	1665.37	0.11025	1665.23	0.037926	1665.37	0.079074	1665.23	0.29127				1665.37	80.339	1579.62	486.17
1664.39	0.086287	1664.39	0.13501	1664.26	0.048003	1664.39	0.090027	1664.26	0.30685				1664.39	104.41	1578.03	495.39
1663.42	0.095752	1663.42	0.16062	1663.29	0.060534	1663.42	0.10037	1663.29	0.31892				1663.42	125.63	1576.44	487.78
1662.45	0.10385	1662.45	0.18602	1662.32	0.076048	1662.45	0.10982	1662.32	0.3272				1662.45	135.6	1574.85	515.28
1661.48	0.11135	1661.48	0.21002	1661.35	0.094821	1661.48	0.11809	1661.35	0.33157				1661.48	138.12	1573.25	538.24
1660.51	0.11829	1660.51	0.23174	1660.37	0.11662	1660.51	0.12496	1660.37	0.33198				1660.51	149.55	1571.66	585.93
1659.53	0.12542	1659.53	0.24982	1659.4	0.14073	1659.53	0.13024	1659.4	0.32849				1659.53	165.97	1570.07	611.41
1658.56	0.13349	1658.56	0.26324	1658.43	0.16592	1658.56	0.13382	1658.43	0.32124				1658.56	186.96	1568.48	584.26
1657.59	0.14271	1657.59	0.27129	1657.45	0.19043	1657.59	0.13563	1657.45	0.3105				1657.59	240.86	1566.88	552.1
1656.62	0.15295	1656.62	0.2737	1656.48	0.21227	1656.62	0.13569	1656.48	0.29658				1656.62	303.31	1565.29	463.75
1655.64	0.16387	1655.64	0.27056	1655.51	0.22931	1655.64	0.13407	1655.51	0.27991				1655.64	355.55	1563.7	367.58
1654.67	0.17491	1654.67	0.26224	1654.54	0.23976	1654.67	0.1309	1654.54	0.26093				1654.67	407.53	1562.11	188.93
1653.7	0.18552	1653.7	0.24919	1653.56	0.24227	1653.7	0.12637	1653.56	0.24018				1653.7	459.74	1560.52	79.163
1652.72	0.19444	1652.72	0.23192	1652.59	0.2363	1652.72	0.12072	1652.59	0.21818				1652.72	484.18	1558.92	43.738
1651.75	0.19918	1651.75	0.2109	1651.62	0.22208	1651.75	0.11422	1651.62	0.19546				1651.75	497.54	1557.33	0.0047306
1650.78	0.19717	1650.78	0.18667	1650.65	0.20072	1650.78	0.10716	1650.65	0.17261				1650.78	506.26	1555.74	19.03
1649.81	0.18842	1649.81	0.15983	1649.67	0.17389	1649.81	0.099822	1649.67	0.1501				1649.81	497.02	1554.15	44.467
1648.83	0.17378	1648.83	0.13129	1648.7	0.14371	1648.83	0.092512	1648.7	0.12848				1648.83	482.62	1552.56	70.304
1647.86	0.15525	1647.86	0.10213	1647.73	0.11238	1647.86	0.085478	1647.73	0.10812				1647.86	459.18	1550.96	68.706
1646.89	0.13439	1646.89	0.073782	1646.76	0.082089	1646.89	0.078964	1646.76	0.089442				1646.89	410.29	1549.37	16.251
1645.92	0.11294	1645.92	0.047911	1645.78	0.054715	1645.92	0.073143	1645.78	0.072721				1645.92	361.81	1547.78	3.1018
1644.94	0.092303	1644.94	0.02634	1644.81	0.031781	1644.94	0.068157	1644.81	0.058158				1644.94	300.82	1546.19	25.131
1643.97	0.073081	1643.97	0.010645	1643.84	0.014548	1643.97	0.064075	1643.84	0.045917				1643.97	242.39	1544.6	93.45
1643	0.05512	1643	0.0021812	1642.87	0.0038689	1643	0.060911	1642.87	0.03602				1643	183.41	1543	159.71
1642.03	0.037956	1642.03	8.2064e-07	1641.89	7.42e-07	1642.03	0.05863	1641.89	0.028449				1642.03	137.91	1541.41	233.1
1641.05	0.022543	1641.05	0.003532	1640.92	0.002794	1641.05	0.057134	1640.92	0.023071				1641.05	100.03	1539.82	292.64
1640.08	0.01139	1640.08	0.012039	1639.95	0.011634	1640.08	0.056291	1639.95	0.019708				1640.08	88.35	1538.23	309.26
1639.11	0.0056776	1639.11	0.024732	1638.97	0.025327	1639.11	0.055929	1638.97	0.018105				1639.11	93.487	1536.64	312.83
1638.14	0.0061884	1638.14	0.040039	1638	0.042341	1638.14	0.05586	1638	0.018031				1638.14	96.488	1535.04	268.07
1637.16	0.012156	1637.16	0.056751	1637.03	0.060922	1637.16	0.055886	1637.03	0.019298				1637.16	95.692	1533.45	200.82
1636.19	0.022189	1636.19	0.073603	1636.06	0.079441	1636.19	0.055813	1636.06	0.021516				1636.19	97.002	1531.86	190.24
1635.22	0.03412	1635.22	0.089377	1635.09	0.096524	1635.22	0.055461	1635.09	0.024286				1635.22	93.483	1530.27	190.88
1634.25	0.045219	1634.25	0.10305	1634.11	0.1118	1634.25	0.054682	1634.11	0.02723				1634.25	95.821	1528.68	168.1
1633.27	0.052878	1633.27	0.11387	1633.14	0.12461	1633.27	0.053356	1633.14	0.029991				1633.27	91.919	1527.08	106.12
1632.3	0.055646	1632.3	0.12136	1632.17	0.13472	1632.3	0.051405	1632.17	0.032268				1632.3	79.031	1525.49	49.374
1631.33	0.054213	1631.33	0.12538	1631.19	0.14207	1631.33	0.048801	1631.19	0.033821				1631.33	60.752	1523.9	21.154
1630.36	0.050328	1630.36	0.12612	1630.22	0.14658	1630.36	0.04555	1630.22	0.034501				1630.36	46.012	1522.31	42.979
1629.38	0.044904	1629.38	0.12404	1629.25	0.14802	1629.38	0.041716	1629.25	0.03424				1629.38	31.418	1520.72	145.83
1628.41	0.038745	1628.41	0.11967	1628.28	0.14602	1628.41	0.037388	1628.28	0.033044				1628.41	20.093	1519.12	245.31
1627.44	0.033451	1627.44	0.11349	1627.31	0.14085	1627.44	0.032705	1627.31	0.030997				1627.44	6.3065	1517.53	382.74
1626.47	0.030016	1626.47	0.10576	1626.33	0.13238	1626.47	0.027817	1626.33	0.02826				1626.47	0.0043964	1515.94	531.22
1625.49	0.029142	1625.49	0.096603	1625.36	0.12059	1625.49	0.022907	1625.36	0.025054				1625.49	12.912	1514.35	640.01
1624.52	0.030314	1624.52	0.08596	1624.39	0.10612	1624.52	0.018152	1624.39	0.021668				1624.52	26.287	1512.76	734.64
1623.55	0.032629	1623.55	0.073845	1623.41	0.090263	1623.55	0.013741	1623.41	0.018462				1623.55	24.469	1511.16	797.87
1622.58	0.035416	1622.58	0.060433	1622.44	0.07489	1622.58	0.0098407	1622.44	0.015849				1622.58	12.711	1509.57	830.47
1621.6	0.038126	1621.6	0.046225	1621.47	0.062031	1621.6	0.0065989	1621.47	0.014035				1621.6	17.45	1507.98	839.17
1620.63	0.040438	1620.63	0.032134	1620.5	0.05345	1620.63	0.0041448	1620.5	0.013388				1620.63	19.954	1506.39	829.06
1619.66	0.041245	1619.66	0.019295	1619.52	0.050471	1619.66	0.0025647	1619.52	0.014262				1619.66	15.269	1504.8	772.49
1618.68	0.040126	1618.68	0.00898	1618.55	0.053778	1618.68	0.0019407	1618.55	0.016977				1618.68	22.872	1503.2	681.25
1617.71	0.039046	1617.71	0.0022671	1617.58	0.063412	1617.71	0.0022902	1617.58	0.021755				1617.71	35.124	1501.61	613.18
1616.74	0.038347	1616.74	0.00012944	1616.61	0.078871	1616.74	0.0035867	1616.61	0.028758				1616.74	56.818	1500.02	493.99
1615.77	0.038408	1615.77	0.0029662	1615.63	0.099227	1615.77	0.0057625	1615.63	0.038074				1615.77	65.941	1498.43	342.1
1614.8	0.038909	1614.8	0.011014	1614.66	0.12316	1614.8	0.0087024	1614.66	0.049671				1614.8	62.85	1496.84	241.66
1613.82	0.040084	1613.82	0.02346	1613.69	0.14919	1613.82	0.012267	1613.69	0.063468				1613.82	60.277	1495.24	164.5
1612.85	0.041732	1612.85	0.040746	1612.72	0.17557	1612.85	0.016161	1612.72	0.079243				1612.85	55.765	1493.65	131.56
1611.88	0.042927	1611.88	0.061571	1611.74	0.2005	1611.88	0.020131	1611.74	0.09675				1611.88	64.292	1492.06	113.97
1610.9	0.042985	1610.9	0.084282	1610.77	0.22187	1610.9	0.024024	1610.77	0.1156				1610.9	59.363	1490.47	102.01
1609.93	0.041235	1609.93	0.10739	1609.8	0.23779	1609.93	0.027645	1609.8	0.13538				1609.93	53.39	1488.88	76.15
1608.96	0.03835	1608.96	0.12934	1608.83	0.24682	1608.96	0.030814	1608.83	0.15565				1608.96	62.604	1487.28	119.61
1607.99	0.036237	1607.99	0.14856	1607.85	0.24751	1607.99	0.033367	1607.85	0.17586				1607.99	79.228	1485.69	163.99
1607.02	0.034259	1607.02	0.16474	1606.88	0.23919	1607.02	0.035189	1606.88	0.19553				1607.02	98.722	1484.1	137.16
1606.04	0.032126	1606.04	0.17768	1605.91	0.22169	1606.04	0.036196	1605.91	0.2141				1606.04	102.89	1482.51	105.13
1605.07	0.030358	1605.07	0.18718	1604.94	0.19647	1605.07	0.036358	1604.94	0.23112				1605.07	113.76	1480.91	118.36
1604.1	0.029818	1604.1	0.19372	1603.96	0.16607	1604.1	0.035688	1603.96	0.24609				1604.1	131.6	1479.32	114.74
1603.12	0.03037	1603.12	0.19785	1602.99	0.13342	1603.12	0.034249	1602.99	0.25862				1603.12	144.37	1477.73	148.97
1602.15	0.03091	1602.15	0.20012	1602.02	0.10152	1602.15	0.032151	1602.02	0.2684				1602.15	152.21	1476.14	179.75
1601.18	0.030605	1601.18	0.20089	1601.05	0.07313	1601.18	0.029535	1601.05	0.27513				1601.18	145.74	1474.55	146.45
1600.21	0.029264	1600.21	0.2003	1600.07	0.05032	1600.21	0.026582	1600.07	0.27867				1600.21	140.84	1472.95	103.41
1599.23	0.027265	1599.23	0.19818	1599.1	0.033941	1599.23	0.023486	1599.1	0.27893				1599.23	134.16	1471.36	148.99
1598.26	0.024966	1598.26	0.19418	1598.13	0.024608	1598.26	0.020449	1598.13	0.27592				1598.26	135.59	1469.77	117.68
1597.29	0.02133	1597.29	0.18783	1597.15	0.0226	1597.29	0.017682	1597.15	0.26976				1597.29	136.04	1468.18	90.466
1596.32	0.016277	1596.32	0.17877	1596.18	0.027538	1596.32	0.01537	1596.18	0.26063				1596.32	123.33	1466.59	77.867
1595.34	0.011458	1595.34	0.16686	1595.21	0.038403	1595.34	0.013686	1595.21	0.24879				1595.34	119.9	1464.99	70.849
1594.37	0.0077709	1594.37	0.15225	1594.24	0.053582	1594.37	0.012761	1594.24	0.23459				1594.37	99.745	1463.4	44.395
1593.4	0.0057455	1593.4	0.13549	1593.27	0.071202	1593.4	0.012684	1593.27	0.21837				1593.4	102.26	1461.81	40.286
1592.43	0.0048652	1592.43	0.11736	1592.29	0.089142	1592.43	0.013487	1592.29	0.20061				1592.43	98.871	1460.22	31.138
1591.45	0.0053887	1591.45	0.098934	1591.32	0.10533	1591.45	0.015148	1591.32	0.18169				1591.45	76.462	1458.63	0.0045089
1590.48	0.0079638	1590.48	0.080987	1590.35	0.11788	1590.48	0.017601	1590.35	0.16211				1590.48	51.12	1457.03	12.361
1589.51	0.012646	1589.51	0.064145	1589.37	0.1254	1589.51	0.020725	1589.37	0.1423				1589.51	36.111	1455.44	109.47
1588.54	0.019268	1588.54	0.048888	1588.4	0.12706	1588.54	0.024363	1588.4	0.12266				1588.54	20.834	1453.85	153.23
1587.56	0.026927	1587.56	0.03576	1587.43	0.12269	1587.56	0.028329	1587.43	0.10363				1587.56	18.216	1452.26	216.81
1586.59	0.035674	1586.59	0.024959	1586.46	0.11278	1586.59	0.032404	1586.46	0.085546				1586.59	15.539	1450.67	233.77
1585.62	0.046213	1585.62	0.01678	1585.48	0.098459	1585.62	0.036376	1585.48	0.068758				1585.62	33.38	1449.07	234
1584.65	0.058117	1584.65	0.0099805	1584.51	0.081186	1584.65	0.040024	1584.51	0.053513				1584.65	44.76	1447.48	241.45
1583.67	0.071452	1583.67	0.0045298	1583.54	0.062677	1583.67	0.043165	1583.54	0.040064				1583.67	74.566	1445.89	240.89
1582.7	0.085152	1582.7	0.00096162	1582.57	0.04461	1582.7	0.045636	1582.57	0.028504				1582.7	93.021	1444.3	243.35
1581.73	0.09895	1581.73	7.6676e-07	1581.59	0.028321	1581.73	0.047338	1581.59	0.018795				1581.73	115.95	1442.71	217.61
1580.76	0.11254	1580.76	0.0021468	1580.62	0.014746	1580.76	0.048223	1580.62	0.011065				1580.76	135.16	1441.11	198.27
1579.78	0.12473	1579.78	0.0075064	1579.65	0.0050037	1579.78	0.048317	1579.65	0.0053538				1579.78	150.69	1439.52	210.48
1578.81	0.13422	1578.81	0.016004	1578.68	9.0052e-07	1578.81	0.047724	1578.68	0.0016802				1578.81	148.68	1437.93	210.2
1577.84	0.13925	1577.84	0.029417	1577.7	0.00032725	1577.84	0.046608	1577.7	9.4037e-08				1577.84	153.52	1436.34	193.07
1576.87	0.1391	1576.87	0.048195	1576.73	0.006064	1576.87	0.045197	1576.73	0.00023202				1576.87	158.61	1434.75	188.15
1575.89	0.13362	1575.89	0.07163	1575.76	0.016769	1575.89	0.043784	1575.76	0.0022232				1575.89	152.82	1433.15	196.14
1574.92	0.12335	1574.92	0.098685	1574.79	0.031663	1574.92	0.042703	1574.79	0.0057693				1574.92	144.82	1431.56	228.12
1573.95	0.11034	1573.95	0.12817	1573.81	0.049857	1573.95	0.042313	1573.81	0.010639				1573.95	137.04	1429.97	258.8
1572.98	0.096235	1572.98	0.15882	1572.84	0.070409	1572.98	0.042969	1572.84	0.016602				1572.98	131.65	1428.38	271.61
1572	0.083773	1572	0.18917	1571.87	0.091629	1572	0.045008	1571.87	0.023404				1572	129.17	1426.79	233.08
1571.03	0.075952	1571.03	0.21796	1570.9	0.11182	1571.03	0.04873	1570.9	0.030817				1571.03	112.99	1425.19	221.36
1570.06	0.073734	1570.06	0.24401	1569.92	0.12927	1570.06	0.054358	1569.92	0.038588				1570.06	93.349	1423.6	273.28
1569.09	0.076737	1569.09	0.26645	1568.95	0.14256	1569.09	0.062052	1568.95	0.046501				1569.09	96.298	1422.01	311.43
1568.11	0.082902	1568.11	0.2846	1567.98	0.15072	1568.11	0.071849	1567.98	0.054356				1568.11	107.21	1420.42	299.1
1567.14	0.089845	1567.14	0.29808	1567.01	0.15332	1567.14	0.083699	1567.01	0.06195				1567.14	111.96	1418.83	267.4
1566.17	0.095026	1566.17	0.30668	1566.03	0.15045	1566.17	0.097718	1566.03	0.069137				1566.17	111.78	1417.23	272.62
1565.19	0.096092	1565.19	0.3103	1565.06	0.14271	1565.19	0.11365	1565.06	0.075771				1565.19	118.76	1415.64	286.29
1564.22	0.0919	1564.22	0.30902	1564.09	0.13101	1564.22	0.13116	1564.09	0.081767				1564.22	115.68	1414.05	241.34
1563.25	0.0821	1563.25	0.303	1563.12	0.1165	1563.25	0.14977	1563.12	0.087054				1563.25	106.64	1412.46	133.71
1562.28	0.068263	1562.28	0.29246	1562.14	0.10035	1562.28	0.16899	1562.14	0.091622				1562.28	85.826	1410.87	20.312
1561.31	0.052838	1561.31	0.27772	1561.17	0.083632	1561.31	0.18819	1561.17	0.095505				1561.31	66.44	1409.27	0.0041714
1560.33	0.037461	1560.33	0.25906	1560.2	0.067375	1560.33	0.20679	1560.2	0.098771				1560.33	59.07	1407.68	44.42
1559.36	0.023516	1559.36	0.2369	1559.22	0.052368	1559.36	0.22409	1559.22	0.10156				1559.36	74.732	1406.09	91.792
1558.39	0.012325	1558.39	0.21166	1558.25	0.03928	1558.39	0.23952	1558.25	0.10404				1558.39	89.136	1404.5	127.14
1557.41	0.005183	1557.41	0.18398	1557.28	0.028503	1557.41	0.25246	1557.28	0.10643				1557.41	93.989	1402.9	147.46
1556.44	0.0021195	1556.44	0.15459	1556.31	0.020244	1556.44	0.26239	1556.31	0.10901				1556.44	99.999	1401.31	227
1555.47	0.0025034	1555.47	0.12455	1555.34	0.014932	1555.47	0.26881	1555.34	0.11208				1555.47	101.58	1399.72	231.12
1554.5	0.0055371	1554.5	0.095062	1554.36	0.01237	1554.5	0.27143	1554.36	0.11632				1554.5	93.525	1398.13	207.52
1553.53	0.010306	1553.53	0.06747	1553.39	0.011978	1553.53	0.27008	1553.39	0.12219				1553.53	88.832	1396.54	197.32
1552.55	0.015471	1552.55	0.043435	1552.42	0.013086	1552.55	0.26474	1552.42	0.13002				1552.55	82.152	1394.94	199.69
1551.58	0.019577	1551.58	0.024435	1551.44	0.015066	1551.58	0.25552	1551.44	0.14013				1551.58	72.707	1393.35	223.67
1550.61	0.021699	1550.61	0.01166	1550.47	0.017476	1550.61	0.24272	1550.47	0.15284				1550.61	60.987	1391.76	249.93
1549.63	0.020825	1549.63	0.0037701	1549.5	0.020241	1549.63	0.22672	1549.5	0.16835				1549.63	47.658	1390.17	293.58
1548.66	0.018008	1548.66	3.2369e-05	1548.53	0.023841	1548.66	0.20809	1548.53	0.1869				1548.66	30.142	1388.58	343.99
1547.69	0.014328	1547.69	1.0036e-06	1547.55	0.028984	1547.69	0.18744	1547.55	0.20859				1547.69	23.012	1386.98	354.3
1546.72	0.010105	1546.72	0.0025743	1546.58	0.03648	1546.72	0.16557	1546.58	0.23347				1546.72	18.087	1385.39	273.67
1545.74	0.0067562	1545.74	0.0063497	1545.61	0.046752	1545.74	0.14335	1545.61	0.26153				1545.74	5.8698	1383.8	162.93
1544.77	0.0052116	1544.77	0.010044	1544.64	0.059662	1544.77	0.12163	1544.64	0.29259				1544.77	1.0711e-05	1382.21	131.25
1543.8	0.0063549	1543.8	0.013118	1543.66	0.075106	1543.8	0.10118	1543.66	0.3265				1543.8	1.6684	1380.62	196.65
1542.83	0.0097344	1542.83	0.015818	1542.69	0.092469	1542.83	0.082705	1542.69	0.36291				1542.83	6.3059	1379.03	222.85
1541.85	0.015027	1541.85	0.018238	1541.72	0.1108	1541.85	0.066911	1541.72	0.40154				1541.85	11.168	1377.43	241.68
1540.88	0.021639	1540.88	0.020118	1540.75	0.12877	1540.88	0.054308	1540.75	0.44186				1540.88	16.707	1375.84	335.16
1539.91	0.02846	1539.91	0.021342	1539.77	0.14501	1539.91	0.045341	1539.77	0.4834				1539.91	16.095	1374.25	524.28
1538.94	0.035187	1538.94	0.021734	1538.8	0.15819	1538.94	0.040266	1538.8	0.52561				1538.94	22.36	1372.66	760.33
1537.96	0.040131	1537.96	0.021191	1537.83	0.16718	1537.96	0.039218	1537.83	0.56777				1537.96	41.315	1371.06	987.42
1536.99	0.042758	1536.99	0.019752	1536.86	0.17121	1536.99	0.042179	1536.86	0.60928				1536.99	52.729	1369.47	1149.1
1536.02	0.044119	1536.02	0.017524	1535.88	0.16988	1536.02	0.048975	1535.88	0.64937				1536.02	58.879	1367.88	1351.6
1535.05	0.045103	1535.05	0.014707	1534.91	0.16322	1535.05	0.059317	1534.91	0.68743				1535.05	67.413	1366.29	1571.1
1534.07	0.047508	1534.07	0.011668	1533.94	0.1517	1534.07	0.072752	1533.94	0.72273				1534.07	77.876	1364.7	1695.3
1533.1	0.052597	1533.1	0.0089428	1532.96	0.13615	1533.1	0.088758	1532.96	0.75467				1533.1	92.209	1363.1	1707.4
1532.13	0.061636	1532.13	0.0071792	1531.99	0.11771	1532.13	0.10674	1531.99	0.78273				1532.13	125.96	1361.51	1628.6
1531.16	0.074306	1531.16	0.0070453	1531.02	0.097717	1531.16	0.12599	1531.02	0.80637				1531.16	156.33	1359.92	1565
1530.18	0.089835	1530.18	0.0091239	1530.05	0.077497	1530.18	0.14586	1530.05	0.82525				1530.18	181.27	1358.33	1473
1529.21	0.10546	1529.21	0.013939	1529.08	0.058358	1529.21	0.1656	1529.08	0.83906				1529.21	226.08	1356.74	1368.4
1528.24	0.11783	1528.24	0.021931	1528.1	0.041326	1528.24	0.18461	1528.1	0.84763				1528.24	294.96	1355.14	1180.9
1527.27	0.12735	1527.27	0.033386	1527.13	0.026738	1527.27	0.20224	1527.13	0.8509				1527.27	358.53	1353.55	1011.2
1526.29	0.13553	1526.29	0.048462	1526.16	0.015006	1526.29	0.21799	1526.16	0.8489				1526.29	435.4	1351.96	865.34
1525.32	0.14531	1525.32	0.067226	1525.18	0.0064966	1525.32	0.23139	1525.18	0.84177				1525.32	492.11	1350.37	711.43
1524.35	0.16055	1524.35	0.089409	1524.21	0.0014551	1524.35	0.24213	1524.21	0.82977				1524.35	541.2	1348.78	508.57
1523.38	0.18498	1523.38	0.11645	1523.24	6.1196e-07	1523.38	0.24994	1523.24	0.81318				1523.38	609.68	1347.18	410.75
1522.4	0.22154	1522.4	0.15147	1522.27	0.0021174	1522.4	0.25472	1522.27	0.79243				1522.4	691.62	1345.59	323.83
1521.43	0.27057	1521.43	0.19286	1521.3	0.0076665	1521.43	0.2565	1521.3	0.76793				1521.43	789.58	1344	282.11
1520.46	0.3306	1520.46	0.23834	1520.32	0.016599	1520.46	0.25538	1520.32	0.74023				1520.46	914.22	1342.41	213.56
1519.49	0.39729	1519.49	0.28573	1519.35	0.028658	1519.49	0.2516	1519.35	0.70987				1519.49	1071.7	1340.82	146.02
1518.51	0.46625	1518.51	0.33304	1518.38	0.043561	1518.51	0.24547	1518.38	0.67734				1518.51	1251.3	1339.22	54.91
1517.54	0.53639	1517.54	0.3786	1517.4	0.060944	1517.54	0.2374	1517.4	0.64325				1517.54	1420.7	1337.63	26.464
1516.57	0.60602	1516.57	0.42073	1516.43	0.080493	1516.57	0.22786	1516.43	0.60805				1516.57	1589.5	1336.04	15.236
1515.6	0.67459	1515.6	0.45828	1515.46	0.10179	1515.6	0.21734	1515.46	0.57228				1515.6	1704	1334.45	0.00044197
1514.62	0.74037	1514.62	0.49022	1514.49	0.12443	1514.62	0.20637	1514.49	0.53631				1514.62	1771.8	1332.86	2.1181
1513.65	0.80168	1513.65	0.51603	1513.51	0.14775	1513.65	0.19545	1513.51	0.50059				1513.65	1817.8	1331.26	33.68
1512.68	0.85523	1512.68	0.53515	1512.54	0.17092	1512.68	0.18509	1512.54	0.46542				1512.68	1829.5	1329.67	84.512
1511.71	0.8955	1511.71	0.54702	1511.57	0.19281	1511.71	0.17572	1511.57	0.43103				1511.71	1810.6	1328.08	120.52
1510.73	0.91678	1510.73	0.55126	1510.6	0.21201	1510.73	0.16745	1510.6	0.39768				1510.73	1761.7	1326.49	92.696
1509.76	0.91383	1509.76	0.54767	1509.62	0.22707	1509.76	0.16054	1509.62	0.36548				1509.76	1669.4	1324.89	85.723
1508.79	0.88409	1508.79	0.53624	1508.65	0.23661	1508.79	0.15516	1508.65	0.33457				1508.79	1548.4	1323.3	117.81
1507.82	0.82939	1507.82	0.51723	1507.68	0.23964	1507.82	0.15149	1507.68	0.30495				1507.82	1428.5	1321.71	166.02
1506.84	0.75358	1506.84	0.49122	1506.71	0.23571	1506.84	0.14957	1506.71	0.27671				1506.84	1302.7	1320.12	193.91
1505.87	0.66413	1505.87	0.45927	1505.73	0.22501	1505.87	0.14935	1505.73	0.2498				1505.87	1172	1318.53	234.07
1504.9	0.56918	1504.9	0.42255	1504.76	0.20832	1504.9	0.15068	1504.76	0.22418				1504.9	1033.5	1316.93	280.6
1503.92	0.47779	1503.92	0.38258	1503.79	0.18694	1503.92	0.15334	1503.79	0.19988				1503.92	901.2	1315.34	319.56
1502.95	0.39645	1502.95	0.34078	1502.82	0.16238	1502.95	0.15707	1502.82	0.17683				1502.95	783.87	1313.75	413
1501.98	0.32836	1501.98	0.29878	1501.84	0.13625	1501.98	0.16155	1501.84	0.15508				1501.98	676.53	1312.16	445.63
1501.01	0.27402	1501.01	0.25791	1500.87	0.10995	1501.01	0.16645	1500.87	0.13458				1501.01	578.54	1310.57	420.54
1500.04	0.23155	1500.04	0.21951	1499.9	0.084777	1500.04	0.1714	1499.9	0.11543				1500.04	475.45	1308.97	427.52
1499.06	0.19746	1499.06	0.18466	1498.92	0.061738	1499.06	0.17605	1498.92	0.097296				1499.06	393.8	1307.38	443.62
1498.09	0.16834	1498.09	0.1543	1497.95	0.041652	1498.09	0.18008	1497.95	0.080145				1498.09	338.21	1305.79	430.1
1497.12	0.14114	1497.12	0.12941	1496.98	0.02521	1497.12	0.18319	1496.98	0.064143				1497.12	290.75	1304.2	417.64
1496.14	0.11543	1496.14	0.11068	1496.01	0.012798	1496.14	0.18512	1496.01	0.049416				1496.14	277.18	1302.61	425.92
1495.17	0.09188	1495.17	0.096423	1495.04	0.0045902	1495.17	0.18567	1495.04	0.03618				1495.17	253.03	1301.02	400.9
1494.2	0.072384	1494.2	0.082571	1494.06	0.00047468	1494.2	0.18471	1494.06	0.024616				1494.2	222.91	1299.42	295.78
1493.23	0.058829	1493.23	0.069235	1493.09	3.2795e-08	1493.23	0.18217	1493.09	0.014977				1493.23	192.25	1297.83	263.22
1492.26	0.05181	1492.26	0.056517	1492.12	0.002092	1492.26	0.17804	1492.12	0.0074945				1492.26	182.08	1296.24	212.8
1491.28	0.050377	1491.28	0.044593	1491.14	0.0056624	1491.28	0.17237	1491.14	0.0024134				1491.28	161.24	1294.65	130.52
1490.31	0.052285	1490.31	0.033626	1490.17	0.0095977	1490.31	0.16512	1490.17	8.9047e-07				1490.31	130.02	1293.06	93.236
1489.34	0.05475	1489.34	0.024076	1489.2	0.012977	1489.34	0.15649	1489.2	0.00049068				1489.34	101.5	1291.46	74.061
1488.36	0.055342	1488.36	0.01611	1488.23	0.015243	1488.36	0.14668	1488.23	0.004054				1488.36	69.432	1289.87	93.177
1487.39	0.052184	1487.39	0.0095719	1487.26	0.016022	1487.39	0.13599	1487.26	0.010799				1487.39	50.513	1288.28	180.13
1486.42	0.04508	1486.42	0.0044947	1486.28	0.015337	1486.42	0.12474	1486.28	0.020774				1486.42	57.659	1286.69	249.1
1485.45	0.035101	1485.45	0.0012534	1485.31	0.013623	1485.45	0.11326	1485.31	0.034025				1485.45	58.012	1285.1	245.58
1484.47	0.024873	1484.47	3.5542e-07	1484.34	0.011641	1484.47	0.10192	1484.34	0.050493				1484.47	59.763	1283.5	192.08
1483.5	0.017985	1483.5	0.00047739	1483.36	0.010404	1483.5	0.091015	1483.36	0.07011				1483.5	60.933	1281.91	208.86
1482.53	0.016716	1482.53	0.0019576	1482.39	0.011089	1482.53	0.080892	1482.39	0.092757				1482.53	72.255	1280.32	209.46
1481.56	0.021348	1481.56	0.0037102	1481.42	0.014954	1481.56	0.071805	1481.42	0.11821				1481.56	71.282	1278.73	198
1480.58	0.030657	1480.58	0.0050954	1480.45	0.023291	1480.58	0.064003	1480.45	0.14675				1480.58	74.361	1277.13	188.12
1479.61	0.042343	1479.61	0.0056038	1479.47	0.037244	1479.61	0.057653	1479.47	0.17812				1479.61	67.133	1275.54	179.38
1478.64	0.05333	1478.64	0.0050741	1478.5	0.057682	1478.64	0.052889	1478.5	0.21205				1478.64	59.594	1273.95	186.18
1477.67	0.060288	1477.67	0.0037215	1477.53	0.084852	1477.67	0.049765	1477.53	0.24807				1477.67	62.591	1272.36	180.31
1476.69	0.060396	1476.69	0.0020701	1476.56	0.11839	1476.69	0.04828	1476.56	0.28573				1476.69	60.75	1270.77	173.53
1475.72	0.053101	1475.72	0.00084286	1475.58	0.15721	1475.72	0.048379	1475.58	0.32454				1475.72	51.401	1269.17	201.73
1474.75	0.040319	1474.75	0.0007656	1474.61	0.19946	1474.75	0.049949	1474.61	0.36384				1474.75	50.954	1267.58	103.36
1473.78	0.026889	1473.78	0.0021446	1473.64	0.24296	1473.78	0.052826	1473.64	0.40306				1473.78	48.842	1265.99	240.21
1472.8	0.016313	1472.8	0.0049889	1472.67	0.28518	1472.8	0.056802	1472.67	0.44147				1472.8	37.993	1264.4	353.88
1471.83	0.010663	1471.83	0.0089881	1471.69	0.32385	1471.83	0.061623	1471.69	0.47847				1471.83	25.87	1262.81	399.43
1470.86	0.010258	1470.86	0.013594	1470.72	0.35694	1470.86	0.067041	1470.72	0.51331				1470.86	27.771	1261.21	381.04
1469.89	0.013769	1469.89	0.018147	1469.75	0.38315	1469.89	0.072785	1469.75	0.54537				1469.89	24.258	1259.62	334.19
1468.91	0.019167	1468.91	0.022559	1468.78	0.40179	1468.91	0.078613	1468.78	0.57404				1468.91	21.121	1258.03	273.27
1467.94	0.023798	1467.94	0.026502	1467.8	0.41279	1467.94	0.08428	1467.8	0.59872				1467.94	21.229	1256.44	197.03
1466.97	0.024614	1466.97	0.029721	1466.83	0.41686	1466.97	0.089583	1466.83	0.61893				1466.97	15.188	1254.85	139.43
1466	0.021119	1466	0.032112	1465.86	0.41525	1466	0.09435	1465.86	0.63421				1466	6.5512	1253.25	103.72
1465.02	0.015902	1465.02	0.033757	1464.89	0.40962	1465.02	0.09843	1464.89	0.64429				1465.02	13.372	1251.66	0.010811
1464.05	0.013446	1464.05	0.034881	1463.91	0.40201	1464.05	0.10173	1463.91	0.64891				1464.05	12.091	1250.07	102.92
1463.08	0.015582	1463.08	0.035728	1462.94	0.3945	1463.08	0.10417	1462.94	0.64799				1463.08	13.545	1248.48	88.836
1462.11	0.022389	1462.11	0.036632	1461.97	0.3889	1462.11	0.10574	1461.97	0.64156				1462.11	0.21124	1246.89	69.934
1461.13	0.032845	1461.13	0.037991	1460.99	0.38656	1461.13	0.10642	1460.99	0.62979				1461.13	3.1144	1245.29	45.812
1460.16	0.044826	1460.16	0.03996	1460.02	0.38792	1460.16	0.10627	1460.02	0.61297				1460.16	12.725	1243.7	13.767
1459.19	0.056108	1459.19	0.042384	1459.05	0.39314	1459.19	0.10532	1459.05	0.59153				1459.19	11.339	1242.11	12.22
1458.22	0.064306	1458.22	0.044829	1458.08	0.40565	1458.22	0.10366	1458.08	0.56593				1458.22	8.2071	1240.52	24.086
1457.24	0.067416	1457.24	0.047611	1457.11	0.4236	1457.24	0.10136	1457.11	0.53681				1457.24	2.5971	1238.93	26.001
1456.27	0.066234	1456.27	0.050469	1456.13	0.44474	1456.27	0.098505	1456.13	0.5048				1456.27	1.2247	1237.33	24.068
1455.3	0.063668	1455.3	0.052679	1455.16	0.46694	1455.3	0.095185	1455.16	0.47059				1455.3	13.324	1235.74	4.3924
1454.33	0.062626	1454.33	0.053665	1454.19	0.48847	1454.33	0.091478	1454.19	0.43497				1454.33	23.53	1234.15	12.765
1453.35	0.06318	1453.35	0.052928	1453.21	0.50854	1453.35	0.087454	1453.21	0.39863				1453.35	39.262	1232.56	6.3691
1452.38	0.064142	1452.38	0.050427	1452.24	0.52721	1452.38	0.08312	1452.24	0.36236				1452.38	42.884	1230.96	22.868
1451.41	0.064332	1451.41	0.046487	1451.27	0.54543	1451.41	0.078478	1451.27	0.32678				1451.41	49.763	1229.37	36.116
1450.43	0.061878	1450.43	0.041768	1450.3	0.56466	1450.43	0.073581	1450.3	0.2926				1450.43	51.28	1227.78	37.054
1449.46	0.05528	1449.46	0.037135	1449.32	0.58664	1449.46	0.068454	1449.32	0.26035				1449.46	65.851	1226.19	46.294
1448.49	0.044413	1448.49	0.033531	1448.35	0.61306	1448.49	0.06314	1448.35	0.23046				1448.49	75.289	1224.6	29.019
1447.52	0.030611	1447.52	0.031763	1447.38	0.64525	1447.52	0.05766	1447.38	0.20337				1447.52	66.15	1223.01	0.1149
1446.55	0.017043	1446.55	0.03234	1446.41	0.68392	1446.55	0.052057	1446.41	0.17928				1446.55	60.835	1221.41	38.091
1445.57	0.0077609	1445.57	0.035511	1445.43	0.72872	1445.57	0.046358	1445.43	0.15842				1445.57	56.088	1219.82	79.593
1444.6	0.0063899	1444.6	0.041092	1444.46	0.77844	1444.6	0.040623	1444.46	0.14079				1444.6	46.916	1218.23	132.83
1443.63	0.012918	1443.63	0.048338	1443.49	0.83063	1443.63	0.034902	1443.49	0.12638				1443.63	44.367	1216.64	142.93
1442.65	0.02587	1442.65	0.056063	1442.52	0.88208	1442.65	0.029262	1442.52	0.11504				1442.65	33.83	1215.05	141.15
1441.68	0.042383	1441.68	0.06286	1441.54	0.92892	1441.68	0.023799	1441.54	0.10655				1441.68	8.4156	1213.45	173.37
1440.71	0.058401	1440.71	0.067521	1440.57	0.96677	1440.71	0.018599	1440.57	0.10064				1440.71	0.0040403	1211.86	210.41
1439.74	0.069996	1439.74	0.069341	1439.6	0.99161	1439.74	0.013787	1439.6	0.096989				1439.74	20.961	1210.27	217.96
1438.77	0.074673	1438.77	0.068297	1438.63	1	1438.77	0.0094765	1438.63	0.095227				1438.77	27.546	1208.68	202.67
1437.79	0.071629	1437.79	0.064997	1437.65	0.98971	1437.79	0.0058089	1437.65	0.094973				1437.79	21.795	1207.09	237.04
1436.82	0.062534	1436.82	0.060213	1436.68	0.96	1436.82	0.0029142	1436.68	0.095844				1436.82	28.352	1205.49	328.22
1435.85	0.050691	1435.85	0.0548	1435.71	0.91156	1435.85	0.00093513	1435.71	0.097463				1435.85	37.101	1203.9	391.74
1434.88	0.039513	1434.88	0.049652	1434.74	0.84648	1434.88	1.0639e-07	1434.74	0.099477				1434.88	54.026	1202.31	428.8
1433.9	0.030347	1433.9	0.045672	1433.76	0.76817	1433.9	0.0002269	1433.76	0.10156				1433.9	59.746	1200.72	424.79
1432.93	0.024432	1432.93	0.043377	1432.79	0.68059	1432.93	0.0016933	1432.79	0.10349				1432.93	43.491	1199.12	427.41
1431.96	0.021355	1431.96	0.042856	1431.82	0.58857	1431.96	0.0044389	1431.82	0.10508				1431.96	16.456	1197.53	421.35
1430.98	0.020319	1430.98	0.043817	1430.85	0.49613	1430.98	0.0084693	1430.85	0.10617				1430.98	21.944	1195.94	427.48
1430.01	0.020113	1430.01	0.045685	1429.87	0.40336	1430.01	0.013772	1429.87	0.10668				1430.01	21.026	1194.35	488.82
1429.04	0.019456	1429.04	0.04686	1428.9	0.31429	1429.04	0.020285	1428.9	0.10657				1429.04	17.413	1192.76	531.68
1428.07	0.01796	1428.07	0.046526	1427.93	0.23254	1428.07	0.027939	1427.93	0.10582				1428.07	24.187	1191.16	611.75
1427.09	0.016588	1427.09	0.044452	1426.95	0.16161	1427.09	0.036604	1426.95	0.10448				1427.09	26.388	1189.57	688.54
1426.12	0.015931	1426.12	0.040569	1425.98	0.10352	1426.12	0.046157	1425.98	0.1026				1426.12	27.44	1187.98	745.87
1425.15	0.016387	1425.15	0.035054	1425.01	0.059212	1425.15	0.056411	1425.01	0.099744				1425.15	32.238	1186.39	790.11
1424.18	0.018071	1424.18	0.028483	1424.04	0.028545	1424.18	0.067199	1424.04	0.095918				1424.18	24.034	1184.8	803.32
1423.2	0.020786	1423.2	0.021682	1423.07	0.010833	1423.2	0.078296	1423.07	0.091178				1423.2	12.331	1183.2	779.56
1422.23	0.023893	1422.23	0.015529	1422.09	0.0047131	1422.23	0.089497	1422.09	0.085597				1422.23	7.1886	1181.61	704.05
1421.26	0.027749	1421.26	0.010808	1421.12	0.0085523	1421.26	0.1006	1421.12	0.079288				1421.26	27.986	1180.02	646.68
1420.29	0.031797	1420.29	0.0080554	1420.15	0.020556	1420.29	0.11135	1420.15	0.072358				1420.29	16.677	1178.43	605.94
1419.31	0.035237	1419.31	0.0074264	1419.17	0.038869	1419.31	0.12158	1419.17	0.064927				1419.31	16.812	1176.84	502.12
1418.34	0.037974	1418.34	0.00878	1418.2	0.061749	1418.34	0.13107	1418.2	0.05715				1418.34	12.965	1175.24	410.81
1417.37	0.039746	1417.37	0.011552	1417.23	0.087602	1417.37	0.13966	1417.23	0.049166				1417.37	3.7491	1173.65	327.36
1416.4	0.039237	1416.4	0.014815	1416.26	0.1147	1416.4	0.14718	1416.26	0.041159				1416.4	2.8664	1172.06	267.95
1415.42	0.035982	1415.42	0.017631	1415.29	0.14135	1415.42	0.15353	1415.29	0.033295				1415.42	1.4932	1170.47	238.45
1414.45	0.030174	1414.45	0.01923	1414.31	0.16577	1414.45	0.15862	1414.31	0.025784				1414.45	0.15868	1168.88	250.92
1413.48	0.021786	1413.48	0.018675	1413.34	0.18643	1413.48	0.16242	1413.34	0.018825				1413.48	8.2337	1167.28	231.62
1412.51	0.012699	1412.51	0.01591	1412.37	0.2021	1412.51	0.16492	1412.37	0.012628				1412.51	19.793	1165.69	232.72
1411.53	0.005903	1411.53	0.011484	1411.39	0.21191	1411.53	0.16619	1411.39	0.0074303				1411.53	27.85	1164.1	259.19
1410.56	0.0032265	1410.56	0.0064147	1410.42	0.21556	1410.56	0.16632	1410.42	0.0034454				1410.56	26.799	1162.51	265.95
1409.59	0.0064109	1409.59	0.002026	1409.45	0.21321	1409.59	0.16546	1409.45	0.00090104				1409.59	37.019	1160.92	220.91
1408.62	0.016739	1408.62	2.3116e-07	1408.48	0.20534	1408.62	0.1638	1408.48	4.4301e-07				1408.62	36.954	1159.32	143.33
1407.64	0.032857	1407.64	0.0016301	1407.5	0.19257	1407.64	0.16158	1407.5	0.00091478				1407.64	48.925	1157.73	85.291
1406.67	0.051688	1406.67	0.0072149	1406.53	0.17547	1406.67	0.15908	1406.53	0.0037514				1406.67	67.646	1156.14	52.553
1405.7	0.070259	1405.7	0.016084	1405.56	0.15468	1405.7	0.15658	1405.56	0.0085672				1405.7	74.7	1154.55	43.54
1404.73	0.085646	1404.73	0.027176	1404.59	0.13105	1404.73	0.1544	1404.59	0.015361				1404.73	69.725	1152.96	82.757
1403.75	0.094954	1403.75	0.03958	1403.61	0.1056	1403.75	0.15287	1403.61	0.024106				1403.75	52.961	1151.36	100.26
1402.78	0.097705	1402.78	0.053367	1402.64	0.079647	1402.78	0.1523	1402.64	0.034696				1402.78	27.701	1149.77	124.03
1401.81	0.094887	1401.81	0.067451	1401.67	0.054719	1401.81	0.15299	1401.67	0.047014				1401.81	16.791	1148.18	123.93
1400.84	0.088576	1400.84	0.080565	1400.7	0.032694	1400.84	0.15522	1400.7	0.060849				1400.84	20.309	1146.59	88.496
1399.86	0.081049	1399.86	0.09483	1399.72	0.015361	1399.86	0.15921	1399.72	0.075984				1399.86	31.302	1144.99	12.467
1398.89	0.074143	1398.89	0.11145	1398.75	0.004017	1398.89	0.16515	1398.75	0.092167				1398.89	46.94	1143.4	0.017693
1397.92	0.067896	1397.92	0.12979	1397.78	1.0953e-06	1397.92	0.17318	1397.78	0.10906				1397.92	69.188	1141.81	49.83
1396.94	0.062089	1396.94	0.14937	1396.81	0.0043854	1396.94	0.18334	1396.81	0.12639				1396.94	87.989	1140.22	83.053
1395.97	0.056617	1395.97	0.16931	1395.83	0.017507	1395.97	0.19568	1395.83	0.14375				1395.97	98.804	1138.63	120.78
1395	0.051154	1395	0.18853	1394.86	0.039151	1395	0.21091	1394.86	0.16086				1395	108.75	1137.04	182.42
1394.03	0.045229	1394.03	0.20591	1393.89	0.06865	1394.03	0.22891	1393.89	0.17734				1394.03	107.1	1135.44	219.46
1393.06	0.039788	1393.06	0.22011	1392.91	0.1063	1393.06	0.24942	1392.91	0.19288				1393.06	106.26	1133.85	208.08
1392.08	0.036732	1392.08	0.22979	1391.94	0.15092	1392.08	0.27224	1391.94	0.20722				1392.08	119.88	1132.26	159.7
1391.11	0.037882	1391.11	0.23361	1390.97	0.20072	1391.11	0.29702	1390.97	0.22009				1391.11	144.46	1130.67	107.65
1390.14	0.042507	1390.14	0.23052	1390	0.25362	1390.14	0.32349	1390	0.23132				1390.14	154.98	1129.08	122.67
1389.16	0.049677	1389.16	0.21992	1389.03	0.30694	1389.16	0.35129	1389.03	0.24076				1389.16	173.38	1127.48	150.43
1388.19	0.0577	1388.19	0.20182	1388.05	0.35803	1388.19	0.38017	1388.05	0.24892				1388.19	175.22	1125.89	194.04
1387.22	0.065141	1387.22	0.17696	1387.08	0.40408	1387.22	0.40992	1387.08	0.25585				1387.22	170.84	1124.3	156.59
1386.25	0.07044	1386.25	0.14694	1386.11	0.4428	1386.25	0.44023	1386.11	0.2616				1386.25	169.75	1122.71	144.07
1385.28	0.073318	1385.28	0.11392	1385.13	0.47243	1385.28	0.47094	1385.13	0.26624				1385.28	172.52	1121.12	117.86
1384.3	0.074889	1384.3	0.080694	1384.16	0.49163	1384.3	0.50181	1384.16	0.2699				1384.3	170.77	1119.52	89.931
1383.33	0.077741	1383.33	0.050106	1383.19	0.49975	1383.33	0.53274	1383.19	0.27274				1383.33	171.61	1117.93	58.254
1382.36	0.084828	1382.36	0.024998	1382.22	0.49673	1382.36	0.56357	1382.22	0.27496				1382.36	183.43	1116.34	21.985
1381.38	0.097907	1381.38	0.0077023	1381.24	0.48296	1381.38	0.59428	1381.24	0.27675				1381.38	198.54	1114.75	9.3079
1380.41	0.11666	1380.41	2.9817e-05	1380.27	0.45924	1380.41	0.62473	1380.27	0.27832				1380.41	208.59	1113.15	49.139
1379.44	0.14109	1379.44	0.0026831	1379.3	0.42671	1379.44	0.65497	1379.3	0.27987				1379.44	249.51	1111.56	38.46
1378.47	0.17017	1378.47	0.015233	1378.33	0.38686	1378.47	0.6849	1378.33	0.28157				1378.47	279.23	1109.97	46.273
1377.49	0.20235	1377.49	0.036714	1377.35	0.34156	1377.49	0.71455	1377.35	0.28358				1377.49	318.6	1108.38	52.899
1376.52	0.23618	1376.52	0.065823	1376.38	0.29269	1376.52	0.74393	1376.38	0.286				1376.52	345.04	1106.79	88.278
1375.55	0.27362	1375.55	0.10345	1375.41	0.24251	1375.55	0.7729	1375.41	0.28891				1375.55	370.97	1105.19	58.92
1374.58	0.31783	1374.58	0.15175	1374.44	0.19308	1374.58	0.80144	1374.44	0.29236				1374.58	405.35	1103.6	20.009
1373.6	0.37206	1373.6	0.21221	1373.46	0.14658	1373.6	0.82934	1373.46	0.2964				1373.6	447.16	1102.01	9.42
1372.63	0.43989	1372.63	0.28294	1372.49	0.10476	1372.63	0.85644	1372.49	0.30103				1372.63	507.5	1100.42	18.762
1371.66	0.52265	1371.66	0.36197	1371.52	0.069028	1371.66	0.88242	1371.52	0.30626				1371.66	591.16	1098.83	37.807
1370.69	0.61854	1370.69	0.44754	1370.55	0.040457	1370.69	0.90697	1370.55	0.312				1370.69	711.97	1097.23	63.292
1369.71	0.72153	1369.71	0.53674	1369.57	0.01951	1369.71	0.92966	1369.57	0.31818				1369.71	868.57	1095.64	96.762
1368.74	0.82253	1368.74	0.62644	1368.6	0.0064263	1368.74	0.95006	1368.6	0.32467				1368.74	1037.2	1094.05	123.17
1367.77	0.9093	1367.77	0.71328	1367.63	0.0010577	1367.77	0.96766	1367.63	0.33134				1367.77	1216.1	1092.46	153.97
1366.8	0.97063	1366.8	0.79393	1366.66	0.0027443	1366.8	0.98196	1366.66	0.33805				1366.8	1372.2	1090.87	150.78
1365.82	1	1365.82	0.86506	1365.68	0.010294	1365.82	0.99245	1365.68	0.34465				1365.82	1535.2	1089.27	92.082
1364.85	0.99307	1364.85	0.9234	1364.71	0.02097	1364.85	0.99861	1364.71	0.35101				1364.85	1652.6	1087.68	36.342
1363.88	0.95105	1363.88	0.96646	1363.74	0.033075	1363.88	1	1363.74	0.35701				1363.88	1729.4	1086.09	63.623
1362.91	0.88137	1362.91	0.99229	1362.77	0.046435	1362.91	0.99622	1362.77	0.36254				1362.91	1741.8	1084.5	108.41
1361.93	0.79345	1361.93	1	1361.79	0.059267	1361.93	0.98695	1361.79	0.36753				1361.93	1694.3	1082.91	132.8
1360.96	0.69699	1360.96	0.98958	1360.82	0.070184	1360.96	0.97201	1360.82	0.37192				1360.96	1603	1081.31	168.63
1359.99	0.60063	1359.99	0.96195	1359.85	0.078279	1359.99	0.95127	1359.85	0.37568				1359.99	1470.7	1079.72	204.72
1359.02	0.51168	1359.02	0.91889	1358.88	0.083284	1359.02	0.92481	1358.88	0.37883				1359.02	1306.7	1078.13	224.42
1358.04	0.43334	1358.04	0.86262	1357.9	0.085699	1358.04	0.89274	1357.9	0.38138				1358.04	1138.1	1076.54	224.34
1357.07	0.36725	1357.07	0.79596	1356.93	0.086648	1357.07	0.85542	1356.93	0.38336				1357.07	973.82	1074.95	197.76
1356.1	0.31319	1356.1	0.72166	1355.96	0.087651	1356.1	0.81323	1355.96	0.38483				1356.1	870.98	1073.35	147.94
1355.13	0.26802	1355.13	0.64236	1354.98	0.0904	1355.13	0.76667	1354.98	0.38583				1355.13	789.73	1071.76	108.5
1354.15	0.22978	1354.15	0.56071	1354.01	0.096531	1354.15	0.71647	1354.01	0.38639				1354.15	737.97	1070.17	98.664
1353.18	0.19649	1353.18	0.47874	1353.04	0.10734	1353.18	0.66325	1353.04	0.38655				1353.18	672.02	1068.58	89.685
1352.21	0.16613	1352.21	0.39874	1352.07	0.12362	1352.21	0.60791	1352.07	0.38632				1352.21	620.8	1066.99	38.639
1351.24	0.13741	1351.24	0.32322	1351.1	0.14541	1351.24	0.55118	1351.1	0.3857				1351.24	570.76	1065.39	0.31875
1350.26	0.1112	1350.26	0.25528	1350.12	0.17193	1350.26	0.49403	1350.12	0.38469				1350.26	519.1	1063.8	0.60763
1349.29	0.088567	1349.29	0.19747	1349.15	0.20153	1349.29	0.43719	1349.15	0.38324				1349.29	456.18	1062.21	0.0038452
1348.32	0.070141	1348.32	0.15221	1348.18	0.23179	1348.32	0.38161	1348.18	0.38127				1348.32	382.31	1060.62	16.819
1347.35	0.056697	1347.35	0.11725	1347.2	0.2601	1347.35	0.32796	1347.2	0.37869				1347.35	308.31	1059.03	31.472
1346.37	0.048027	1346.37	0.090178	1346.23	0.28365	1346.37	0.27708	1346.23	0.37538				1346.37	266.19	1057.43	15.627
1345.4	0.042096	1345.4	0.068917	1345.26	0.30002	1345.4	0.22949	1345.26	0.37121				1345.4	230.3	1055.84	32.228
1344.43	0.037341	1344.43	0.05149	1344.29	0.30739	1344.43	0.18585	1344.29	0.36603				1344.43	176.71	1054.25	93.055
1343.45	0.031079	1343.45	0.03639	1343.31	0.30478	1343.45	0.14656	1343.31	0.35971				1343.45	129.74	1052.66	142.84
1342.48	0.023141	1342.48	0.024042	1342.34	0.29208	1342.48	0.11194	1342.34	0.35209				1342.48	103.17	1051.07	182.8
1341.51	0.014738	1341.51	0.014625	1341.37	0.27009	1341.51	0.082315	1341.37	0.34309				1341.51	61.759	1049.47	210.73
1340.54	0.0087342	1340.54	0.0079873	1340.4	0.24031	1340.54	0.057761	1340.4	0.33258				1340.54	35.312	1047.88	219.3
1339.57	0.0080093	1339.57	0.0037713	1339.42	0.20491	1339.57	0.037593	1339.42	0.32053				1339.57	21.772	1046.29	202.36
1338.59	0.014644	1338.59	0.0014352	1338.45	0.16639	1338.59	0.021791	1338.45	0.3069				1338.59	4.9722	1044.7	204.82
1337.62	0.029063	1337.62	0.00038312	1337.48	0.12766	1337.62	0.010342	1337.48	0.29174				1337.62	0.00089454	1043.11	175.03
1336.65	0.049252	1336.65	4.5465e-05	1336.51	0.091392	1336.65	0.0031215	1336.51	0.27512				1336.65	8.505	1041.51	80.649
1335.67	0.07108	1335.67	3.7197e-09	1335.53	0.059902	1335.67	2.5539e-07	1335.53	0.25716				1335.67	16.132	1039.92	34.982
1334.7	0.089838	1334.7	4.7836e-05	1334.56	0.033713	1334.7	0.00078839	1334.56	0.23808				1334.7	17.937	1038.33	43.869
1333.73	0.10036	1333.73	0.00026726	1333.59	0.014438	1333.73	0.0052153	1333.59	0.21809				1333.73	36.483	1036.74	57.357
1332.76	0.10155	1332.76	0.00099086	1332.62	0.0031304	1332.76	0.012964	1332.62	0.19696				1332.76	42.54	1035.14	120.12
1331.79	0.094107	1331.79	0.0027345	1331.64	2.0201e-06	1331.79	0.023735	1331.64	0.17492				1331.79	27.011	1033.55	169.64
1330.81	0.08218	1330.81	0.006096	1330.67	0.0043252	1330.81	0.037217	1330.67	0.15243				1330.81	31.451	1031.96	188.91
1329.84	0.071273	1329.84	0.011652	1329.7	0.014512	1329.84	0.05316	1329.7	0.1299				1329.84	62.786	1030.37	216.71
1328.87	0.066214	1328.87	0.019919	1328.73	0.028629	1328.87	0.071279	1328.73	0.10779				1328.87	85.286	1028.78	238.75
1327.89	0.069606	1327.89	0.031212	1327.75	0.044809	1327.89	0.091369	1327.75	0.08661				1327.89	114	1027.18	189.85
1326.92	0.082528	1326.92	0.045753	1326.78	0.061465	1326.92	0.11316	1326.78	0.066796				1326.92	152.96	1025.59	124.89
1325.95	0.10454	1325.95	0.063345	1325.81	0.077446	1325.95	0.13705	1325.81	0.048843				1325.95	194.36	1024	83.36
1324.98	0.13309	1324.98	0.083813	1324.84	0.09223	1324.98	0.16333	1324.84	0.033144				1324.98	242.88	1022.41	88.125
1324.01	0.16456	1324.01	0.11295	1323.86	0.10562	1324.01	0.19183	1323.86	0.020115				1324.01	292.7	1020.82	115.25
1323.03	0.19673	1323.03	0.15057	1322.89	0.11769	1323.03	0.22221	1322.89	0.010075				1323.03	339.85	1019.23	160.85
1322.06	0.22893	1322.06	0.19556	1321.92	0.12858	1322.06	0.25422	1321.92	0.0032948				1322.06	406.56	1017.63	189.86
1321.09	0.26272	1321.09	0.24681	1320.94	0.13828	1321.09	0.28758	1320.94	9.5525e-07				1321.09	486.64	1016.04	180.58
1320.11	0.29957	1320.11	0.3021	1319.97	0.14665	1320.11	0.32188	1319.97	0.00032334				1320.11	580.06	1014.45	191.17
1319.14	0.34043	1319.14	0.35954	1319	0.15337	1319.14	0.35684	1319	0.0042612				1319.14	667.55	1012.86	169.87
1318.17	0.38404	1318.17	0.41744	1318.03	0.15816	1318.17	0.39202	1318.03	0.011772				1318.17	772.24	1011.26	163.01
1317.2	0.42916	1317.2	0.47422	1317.06	0.16085	1317.2	0.4271	1317.06	0.022754				1317.2	872.86	1009.67	147.56
1316.22	0.47375	1316.22	0.52799	1316.08	0.16151	1316.22	0.46162	1316.08	0.037009				1316.22	972.9	1008.08	133.22
1315.25	0.51462	1315.25	0.57716	1315.11	0.16038	1315.25	0.49528	1315.11	0.054284				1315.25	1059.1	1006.49	120.82
1314.28	0.54799	1314.28	0.62003	1314.14	0.15906	1314.28	0.52769	1314.14	0.074215				1314.28	1102.2	1004.9	133.76
1313.31	0.57144	1313.31	0.65528	1313.16	0.15909	1313.31	0.55861	1313.16	0.096464				1313.31	1123.6	1003.3	138.39
1312.33	0.58427	1312.33	0.6816	1312.19	0.16044	1312.33	0.58772	1312.19	0.12056				1312.33	1124.8	1001.71	126.97
1311.36	0.58621	1311.36	0.69801	1311.22	0.16309	1311.36	0.6148	1311.22	0.14609				1311.36	1086	1000.12	100.82
1310.39	0.57768	1310.39	0.7037	1310.25	0.16706	1310.39	0.63968	1310.25	0.17251				1310.39	1034.8	998.528	75.369
1309.42	0.56042	1309.42	0.69808	1309.27	0.17262	1309.42	0.66215	1309.27	0.19934				1309.42	957.8	996.936	45.584
1308.44	0.53436	1308.44	0.68088	1308.3	0.18062	1308.44	0.68217	1308.3	0.2261				1308.44	861.71	995.344	41.477
1307.47	0.50082	1307.47	0.65225	1307.33	0.19234	1307.47	0.69964	1307.33	0.25221				1307.47	756.5	993.752	18.042
1306.5	0.46226	1306.5	0.61273	1306.36	0.20923	1306.5	0.71462	1306.36	0.27722				1306.5	658.61	992.16	27.951
1305.53	0.42191	1305.53	0.56358	1305.38	0.23254	1305.53	0.72715	1305.38	0.30059				1305.53	571.73	990.568	0.0062281
1304.55	0.38286	1304.55	0.50645	1304.41	0.2631	1304.55	0.73738	1304.41	0.32192				1304.55	495.04	988.976	14.515
1303.58	0.34806	1303.58	0.44376	1303.44	0.30085	1303.58	0.74545	1303.44	0.34074				1303.58	435.25	987.384	14.922
1302.61	0.31918	1302.61	0.37805	1302.47	0.34493	1302.61	0.75159	1302.47	0.3567				1302.61	386.14	985.792	17.327
1301.64	0.29607	1301.64	0.31227	1301.49	0.39356	1301.64	0.75599	1301.49	0.36948				1301.64	353.53	984.2	29.387
1300.66	0.27792	1300.66	0.24907	1300.52	0.4439	1300.66	0.75891	1300.52	0.37879				1300.66	319.16	982.608	41.249
1299.69	0.26363	1299.69	0.19108	1299.55	0.49269	1299.69	0.76057	1299.55	0.38443				1299.69	283.72	981.016	57.874
1298.72	0.24977	1298.72	0.14036	1298.58	0.53626	1298.72	0.76117	1298.58	0.38625				1298.72	258.67	979.424	54.486
1297.75	0.23394	1297.75	0.098548	1297.6	0.5712	1297.75	0.76091	1297.6	0.38417				1297.75	234.94	977.832	87.382
1296.77	0.216	1296.77	0.067095	1296.63	0.59442	1296.77	0.7599	1296.63	0.37819				1296.77	206.44	976.24	102.7
1295.8	0.19738	1295.8	0.040805	1295.66	0.6036	1295.8	0.75825	1295.66	0.36838				1295.8	196.22	974.648	77.598
1294.83	0.1796	1294.83	0.019888	1294.69	0.59731	1294.83	0.75606	1294.69	0.35487				1294.83	198.26	973.056	58.476
1293.86	0.1637	1293.86	0.0056343	1293.71	0.57512	1293.86	0.75348	1293.71	0.33791				1293.86	190.54	971.464	62.983
1292.88	0.15032	1292.88	8.9115e-07	1292.74	0.53769	1292.88	0.75041	1292.74	0.31778				1292.88	178.45	969.872	80.06
1291.91	0.13957	1291.91	0.0035659	1291.77	0.48685	1291.91	0.74668	1291.77	0.29492				1291.91	175.06	968.28	132.94
1290.94	0.13165	1290.94	0.016231	1290.8	0.42533	1290.94	0.74207	1290.8	0.26991				1290.94	160.19	966.688	179.58
1289.97	0.12602	1289.97	0.037917	1289.82	0.35693	1289.97	0.7363	1289.82	0.24326				1289.97	140.33	965.095	173.92
1288.99	0.12127	1288.99	0.067534	1288.85	0.28588	1288.99	0.7291	1288.85	0.21546				1288.99	143.04	963.503	140.54
1288.02	0.11616	1288.02	0.10395	1287.88	0.21659	1288.02	0.72013	1287.88	0.18705				1288.02	136.13	961.911	111.88
1287.05	0.11072	1287.05	0.14515	1286.9	0.15354	1287.05	0.70908	1286.9	0.15867				1287.05	131.87	960.319	78.298
1286.08	0.10498	1286.08	0.18858	1285.93	0.099164	1286.08	0.69566	1285.93	0.13096				1286.08	126.73	958.727	37.241
1285.1	0.098403	1285.1	0.23202	1284.96	0.055277	1285.1	0.67961	1284.96	0.10463				1285.1	116.25	957.135	0.00037341
1284.13	0.09067	1284.13	0.27334	1283.99	0.023802	1284.13	0.66077	1283.99	0.080295				1284.13	98.78	955.543	0.85984
1283.16	0.082329	1283.16	0.31083	1283.02	0.0057872	1283.16	0.63901	1283.02	0.058647				1283.16	86.754	953.951	3.5532
1282.18	0.074579	1282.18	0.34289	1282.04	0.00094979	1282.18	0.61434	1282.04	0.040237				1282.18	88.892	952.359	43.081
1281.21	0.068363	1281.21	0.36837	1281.07	0.0075294	1281.21	0.58677	1281.07	0.025638				1281.21	77.661	950.767	62.144
1280.24	0.063391	1280.24	0.38632	1280.1	0.0226	1280.24	0.55649	1280.1	0.015297				1280.24	74.265	949.175	60.352
1279.27	0.059035	1279.27	0.39621	1279.12	0.042615	1279.27	0.5237	1279.12	0.0095877				1279.27	64.296	947.583	65.635
1278.3	0.054507	1278.3	0.39781	1278.15	0.064048	1278.3	0.48883	1278.15	0.0088036				1278.3	69.608	945.991	50.516
1277.32	0.048928	1277.32	0.39134	1277.18	0.083809	1277.32	0.45232	1277.18	0.013115				1277.32	68.483	944.399	60.495
1276.35	0.04123	1276.35	0.37737	1276.21	0.099463	1276.35	0.41466	1276.21	0.022568				1276.35	65.73	942.807	53.151
1275.38	0.031848	1275.38	0.35684	1275.23	0.10963	1275.38	0.37651	1275.23	0.037114				1275.38	66.56	941.215	21.282
1274.4	0.023158	1274.4	0.33079	1274.26	0.11396	1274.4	0.33843	1274.26	0.056528				1274.4	63.751	939.623	36.873
1273.43	0.018948	1273.43	0.30039	1273.29	0.11312	1273.43	0.30114	1273.29	0.08051				1273.43	71.83	938.031	99.742
1272.46	0.022505	1272.46	0.26673	1272.32	0.1085	1272.46	0.26524	1272.32	0.10865				1272.46	97.019	936.439	167.84
1271.49	0.03438	1271.49	0.23077	1271.34	0.10181	1271.49	0.23145	1271.34	0.14036				1271.49	103.04	934.847	196.29
1270.52	0.052514	1270.52	0.19355	1270.37	0.094768	1270.52	0.19977	1270.37	0.17503				1270.52	120.26	933.255	238.3
1269.54	0.073776	1269.54	0.15596	1269.4	0.088761	1269.54	0.17025	1269.4	0.21189				1269.54	97.637	931.663	295.74
1268.57	0.093428	1268.57	0.11903	1268.43	0.084666	1268.57	0.14336	1268.43	0.25019				1268.57	104.95	930.071	313.04
1267.6	0.10516	1267.6	0.08443	1267.45	0.082829	1267.6	0.11961	1267.45	0.28903				1267.6	94.286	928.479	319.56
1266.62	0.10478	1266.62	0.053603	1266.48	0.083087	1266.62	0.099319	1266.48	0.32757				1266.62	95.577	926.887	290.18
1265.65	0.092457	1265.65	0.027758	1265.51	0.084909	1265.65	0.082737	1265.51	0.365				1265.65	102.02	925.295	202.4
1264.68	0.072062	1264.68	0.0093946	1264.54	0.087537	1264.68	0.070053	1264.54	0.4004				1264.68	91.768	923.703	194.39
1263.71	0.049236	1263.71	1.5354e-08	1263.56	0.090079	1263.71	0.06128	1263.56	0.43311				1263.71	76.615	922.111	206.15
1262.73	0.029117	1262.73	9.3843e-05	1262.59	0.091531	1262.73	0.056367	1262.59	0.46235				1262.73	69.563	920.518	199.8
1261.76	0.01522	1261.76	0.0093043	1261.62	0.090897	1261.76	0.055127	1261.62	0.48746				1261.76	51.285	918.926	172.75
1260.79	0.01019	1260.79	0.027889	1260.65	0.087321	1260.79	0.057282	1260.65	0.50789				1260.79	41.711	917.334	175.6
1259.82	0.015353	1259.82	0.053379	1259.67	0.080305	1259.82	0.062461	1259.67	0.52323				1259.82	25.85	915.742	198.73
1258.84	0.027237	1258.84	0.083406	1258.7	0.069825	1258.84	0.070152	1258.7	0.53321				1258.84	38.946	914.15	198.9
1257.87	0.039579	1257.87	0.11609	1257.73	0.056513	1257.87	0.07982	1257.73	0.53765				1257.87	54.254	912.558	199.08
1256.9	0.04852	1256.9	0.14967	1256.76	0.041587	1256.9	0.090855	1256.76	0.53654				1256.9	67.802	910.966	175.95
1255.93	0.05256	1255.93	0.18271	1255.78	0.026819	1255.93	0.10267	1255.78	0.53				1255.93	80.228	909.374	116.93
1254.95	0.051851	1254.95	0.21401	1254.81	0.013914	1254.95	0.11467	1254.81	0.51823				1254.95	76.337	907.782	100.74
1253.98	0.04702	1253.98	0.24246	1253.84	0.0044818	1253.98	0.12626	1253.84	0.50161				1253.98	54.696	906.19	126.59
1253.01	0.039132	1253.01	0.26717	1252.87	0.00016221	1253.01	0.13693	1252.87	0.48058				1253.01	33.715	904.598	133.96
1252.04	0.031284	1252.04	0.28721	1251.89	0.0018457	1252.04	0.14618	1251.89	0.45564				1252.04	16.337	903.006	101.55
1251.06	0.027175	1251.06	0.3018	1250.92	0.0095611	1251.06	0.15361	1250.92	0.42743				1251.06	5.9498	901.414	93.034
1250.09	0.029106	1250.09	0.31029	1249.95	0.022493	1250.09	0.15889	1249.95	0.39654				1250.09	0.0014526	899.822	84.895
1249.12	0.03443	1249.12	0.31232	1248.97	0.039273	1249.12	0.16178	1248.97	0.36371				1249.12	18.624	898.23	51.379
1248.15	0.039707	1248.15	0.30784	1248	0.058408	1248.15	0.16215	1248	0.32955				1248.15	33.5	896.638	65.205
1247.17	0.04394	1247.17	0.29715	1247.03	0.078302	1247.17	0.15995	1247.03	0.2948				1247.17	44.422	895.046	58.657
1246.2	0.045921	1246.2	0.28089	1246.06	0.097533	1246.2	0.15525	1246.06	0.26006				1246.2	50.35	893.454	38.147
1245.23	0.044559	1245.23	0.25986	1245.09	0.11485	1245.23	0.1482	1245.09	0.22591				1245.23	54.34	891.862	36.06
1244.26	0.038623	1244.26	0.23513	1244.11	0.12913	1244.26	0.13905	1244.11	0.19296				1244.26	52.916	890.27	34.902
1243.28	0.028578	1243.28	0.20774	1243.14	0.13957	1243.28	0.12812	1243.14	0.16164				1243.28	37.017	888.678	3.4502
1242.31	0.017837	1242.31	0.17878	1242.17	0.14566	1242.31	0.11576	1242.17	0.13243				1242.31	27.093	887.086	9.7446
1241.34	0.0098006	1241.34	0.14946	1241.19	0.14729	1241.34	0.10243	1241.19	0.10563				1241.34	21.552	885.494	56.284
1240.37	0.0061451	1240.37	0.12092	1240.22	0.14477	1240.37	0.088563	1240.22	0.08158				1240.37	24.191	883.902	67.507
1239.39	0.0059234	1239.39	0.094383	1239.25	0.13872	1239.39	0.074555	1239.25	0.060469				1239.39	45.321	882.31	54.663
1238.42	0.0090941	1238.42	0.070786	1238.28	0.13001	1238.42	0.060666	1238.28	0.042443				1238.42	43.968	880.718	108.38
1237.45	0.016408	1237.45	0.050346	1237.3	0.11964	1237.45	0.047375	1237.3	0.027645				1237.45	46.439	879.126	149.35
1236.48	0.026787	1236.48	0.033102	1236.33	0.10852	1236.48	0.03508	1236.33	0.016081				1236.48	40.654	877.534	142.43
1235.5	0.038191	1235.5	0.020093	1235.36	0.097387	1235.5	0.02419	1235.36	0.0076037				1235.5	37.476	875.942	134.97
1234.53	0.048536	1234.53	0.010589	1234.39	0.08664	1234.53	0.015015	1234.39	0.0022369				1234.53	39.718	874.349	122.64
1233.56	0.056939	1233.56	0.0045435	1233.41	0.076477	1233.56	0.0078442	1233.41	8.1342e-08				1233.56	34.562	872.757	120.77
1232.59	0.064343	1232.59	0.0010115	1232.44	0.066888	1232.59	0.0028739	1232.44	0.00085622				1232.59	22.208	871.165	134.05
1231.61	0.071435	1231.61	1.351e-07	1231.47	0.057764	1231.61	0.00023536	1231.47	0.0046986				1231.61	13.326	869.573	114.33
1230.64	0.076816	1230.64	0.0012702	1230.5	0.04902	1230.64	8.5346e-08	1230.5	0.011353				1230.64	13.598	867.981	63.312
1229.67	0.079084	1229.67	0.0042087	1229.52	0.040587	1229.67	0.0021235	1229.52	0.020648				1229.67	24.733	866.389	43.523
1228.69	0.078294	1228.69	0.0087931	1228.55	0.032516	1228.69	0.0064541	1228.55	0.032361				1228.69	27.287	864.797	24.941
1227.72	0.075025	1227.72	0.014444	1227.58	0.024907	1227.72	0.012793	1227.58	0.046301				1227.72	31.011	863.205	24.81
1226.75	0.069062	1226.75	0.020876	1226.61	0.017913	1226.75	0.020872	1226.61	0.062205				1226.75	25.719	861.613	0.0065171
1225.78	0.060689	1225.78	0.028033	1225.63	0.011704	1225.78	0.03042	1225.63	0.079835				1225.78	24.76	860.021	40.637
1224.81	0.051156	1224.81	0.035704	1224.66	0.0063674	1224.81	0.0411	1224.66	0.098939				1224.81	40.686	858.429	118.4
1223.83	0.042081	1223.83	0.043671	1223.69	0.0022672	1223.83	0.052604	1223.69	0.1198				1223.83	56.971	856.837	150.85
1222.86	0.035744	1222.86	0.0515	1222.72	7.5923e-08	1222.86	0.064575	1222.72	0.14234				1222.86	47.802	855.245	165.28
1221.89	0.033216	1221.89	0.058825	1221.74	0.00032377	1221.89	0.076695	1221.74	0.16617				1221.89	27.619	853.653	169.47
1220.91	0.032556	1220.91	0.065245	1220.77	0.0039744	1220.91	0.088665	1220.77	0.19095				1220.91	14.843	852.061	159.45
1219.94	0.032212	1219.94	0.071026	1219.8	0.011555	1219.94	0.10017	1219.8	0.21627				1219.94	12.317	850.469	152.27
1218.97	0.031249	1218.97	0.076096	1218.83	0.023525	1218.97	0.11098	1218.83	0.24177				1218.97	11.995	848.877	81.166
1218	0.029031	1218	0.080999	1217.85	0.040058	1218	0.12085	1217.85	0.26708				1218	6.4213	847.285	61.507
1217.03	0.024716	1217.03	0.085626	1216.88	0.060876	1217.03	0.12962	1216.88	0.29181				1217.03	0.2568	845.693	13.047
1216.05	0.018587	1216.05	0.089844	1215.91	0.085935	1216.05	0.13713	1215.91	0.31568				1216.05	3.5618	844.101	16.195
1215.08	0.011936	1215.08	0.093553	1214.93	0.11461	1215.08	0.14331	1214.93	0.3384				1215.08	24.433	842.509	60.488
1214.11	0.0066869	1214.11	0.096527	1213.96	0.14568	1214.11	0.1483	1213.96	0.35979				1214.11	49.14	840.917	90.863
1213.13	0.0046746	1213.13	0.098466	1212.99	0.17769	1213.13	0.15228	1212.99	0.37965				1213.13	67.12	839.325	121.28
1212.16	0.0067768	1212.16	0.098957	1212.02	0.20935	1212.16	0.15522	1212.02	0.39787				1212.16	72.757	837.733	137.94
1211.19	0.012431	1211.19	0.097522	1211.05	0.23896	1211.19	0.15714	1211.05	0.41437				1211.19	91.145	836.141	126.84
1210.22	0.021306	1210.22	0.093702	1210.07	0.26495	1210.22	0.15809	1210.07	0.42914				1210.22	114.17	834.549	120.8
1209.24	0.032892	1209.24	0.087193	1209.1	0.28586	1209.24	0.1581	1209.1	0.44225				1209.24	125.57	832.957	95.416
1208.27	0.045874	1208.27	0.077931	1208.13	0.30028	1208.27	0.15727	1208.13	0.45376				1208.27	128.91	831.365	62.618
1207.3	0.058172	1207.3	0.066241	1207.15	0.30712	1207.3	0.15567	1207.15	0.46384				1207.3	131.17	829.772	20.335
1206.33	0.068305	1206.33	0.052803	1206.18	0.30569	1206.33	0.15339	1206.18	0.47265				1206.33	134.59	828.18	0.012361
1205.35	0.075708	1205.35	0.038696	1205.21	0.29586	1205.35	0.15055	1205.21	0.48041				1205.35	146.18	826.588	35.903
1204.38	0.080709	1204.38	0.025129	1204.24	0.27812	1204.38	0.14724	1204.24	0.48732				1204.38	166.27	824.996	80.51
1203.41	0.083182	1203.41	0.013397	1203.26	0.25352	1203.41	0.1436	1203.26	0.49361				1203.41	185.67	823.404	84.131
1202.44	0.083554	1202.44	0.0047482	1202.29	0.22366	1202.44	0.13975	1202.29	0.49948				1202.44	209.52	821.812	75.139
1201.46	0.082587	1201.46	0.00025542	1201.32	0.19071	1201.46	0.13585	1201.32	0.5051				1201.46	231.93	820.22	72.799
1200.49	0.081499	1200.49	1.3012e-07	1200.35	0.15702	1200.49	0.13202	1200.35	0.51063				1200.49	252.15	818.628	21.973
1199.52	0.081122	1199.52	0.0040243	1199.37	0.12513	1199.52	0.12838	1199.37	0.51614				1199.52	251.41	817.036	22.815
1198.55	0.081279	1198.55	0.01184	1198.4	0.097152	1198.55	0.12505	1198.4	0.52168				1198.55	232.38	815.444	12.046
1197.57	0.082134	1197.57	0.022611	1197.43	0.074766	1197.57	0.12212	1197.43	0.52723				1197.57	209.96	813.852	8.0414
1196.6	0.084878	1196.6	0.035438	1196.46	0.058816	1196.6	0.11967	1196.46	0.53271				1196.6	187.39	812.26	11.779
1195.63	0.090743	1195.63	0.049675	1195.48	0.049348	1195.63	0.11777	1195.48	0.53802				1195.63	191.11	810.668	43.138
1194.66	0.10022	1194.66	0.065647	1194.51	0.045668	1194.66	0.11648	1194.51	0.54295				1194.66	221.63	809.076	69.534
1193.68	0.1131	1193.68	0.085818	1193.54	0.046435	1193.68	0.11583	1193.54	0.54729				1193.68	240.88	807.484	94.894
1192.71	0.12976	1192.71	0.1093	1192.57	0.050047	1192.71	0.11584	1192.57	0.55077				1192.71	283.94	805.892	97.712
1191.74	0.1506	1191.74	0.13526	1191.59	0.054858	1191.74	0.11654	1191.59	0.55311				1191.74	336.88	804.3	89.668
1190.77	0.17592	1190.77	0.16274	1190.62	0.059414	1190.77	0.11792	1190.62	0.55401				1190.77	400.15	802.708	49.95
1189.79	0.20505	1189.79	0.19098	1189.65	0.062658	1189.79	0.11999	1189.65	0.55316				1189.79	459.43	801.116	41.148
1188.82	0.23625	1188.82	0.21918	1188.68	0.063945	1188.82	0.12271	1188.68	0.55026				1188.82	498.75	799.524	31.37
1187.85	0.26883	1187.85	0.24663	1187.7	0.062429	1187.85	0.12608	1187.7	0.54504				1187.85	512.47	797.932	15.301
1186.88	0.30117	1186.88	0.27258	1186.73	0.057769	1186.88	0.13006	1186.73	0.53726				1186.88	550.68	796.34	22.387
1185.9	0.329	1185.9	0.2961	1185.76	0.050388	1185.9	0.13462	1185.76	0.52674				1185.9	595.38	794.748	31.68
1184.93	0.34731	1184.93	0.31622	1184.79	0.040953	1184.93	0.1397	1184.79	0.51335				1184.93	629.8	793.156	26.019
1183.96	0.35236	1183.96	0.33188	1183.81	0.030118	1183.96	0.14524	1183.81	0.49704				1183.96	639.85	791.564	46.693
1182.99	0.34275	1182.99	0.34216	1182.84	0.019106	1182.99	0.15118	1182.84	0.47783				1182.99	645.41	789.972	78.364
1182.01	0.31825	1182.01	0.34633	1181.87	0.009414	1182.01	0.15741	1181.87	0.45579				1182.01	640.26	788.38	94.268
1181.04	0.28068	1181.04	0.3441	1180.89	0.0027245	1181.04	0.16384	1180.89	0.43114				1181.04	630.74	786.788	124.17
1180.07	0.23405	1180.07	0.33568	1179.92	0.00062898	1180.07	0.17033	1179.92	0.40409				1180.07	611.8	785.195	143.53
1179.1	0.18359	1179.1	0.32178	1178.95	0.0043994	1179.1	0.17673	1178.95	0.37502				1179.1	563.66	783.603	212.02
1178.12	0.1366	1178.12	0.30347	1177.98	0.014608	1178.12	0.18288	1177.98	0.34424				1178.12	501.03	782.011	299.07
1177.15	0.097018	1177.15	0.28195	1177.01	0.030951	1177.15	0.18861	1177.01	0.31227				1177.15	455.54	780.419	436.03
1176.18	0.067009	1176.18	0.25832	1176.03	0.052369	1176.18	0.19373	1176.03	0.2796				1176.18	398.77	778.827	615.01
1175.2	0.048049	1175.2	0.23352	1175.06	0.077123	1175.2	0.19803	1175.06	0.24673				1175.2	352	777.235	754.9
1174.23	0.040465	1174.23	0.20806	1174.09	0.103	1174.23	0.20136	1174.09	0.2143				1174.23	304.11	775.643	906.59
1173.26	0.042396	1173.26	0.18229	1173.12	0.12785	1173.26	0.20356	1173.12	0.18279				1173.26	251.67	774.051	1028.9
1172.29	0.049403	1172.29	0.15618	1172.14	0.14971	1172.29	0.20449	1172.14	0.15278				1172.29	210.74	772.459	1076.7
1171.32	0.057634	1171.32	0.13038	1171.17	0.16719	1171.32	0.20401	1171.17	0.12474				1171.32	171.22	770.867	1084.5
1170.34	0.064105	1170.34	0.1055	1170.2	0.17935	1170.34	0.20202	1170.2	0.099168				1170.34	140.35	769.275	1026.2
1169.37	0.066489	1169.37	0.0825	1169.22	0.18573	1169.37	0.19845	1169.22	0.076471				1169.37	112.03	767.683	906.94
1168.4	0.064605	1168.4	0.062386	1168.25	0.18613	1168.4	0.19323	1168.25	0.056378				1168.4	84.082	766.091	754.58
1167.42	0.057934	1167.42	0.046521	1167.28	0.18059	1167.42	0.1864	1167.28	0.039044				1167.42	66.496	764.499	612.92
1166.45	0.049145	1166.45	0.035025	1166.31	0.16926	1166.45	0.17797	1166.31	0.024693				1166.45	65.827	762.907	472.71
1165.48	0.041718	1165.48	0.025653	1165.33	0.15254	1165.48	0.16804	1165.33	0.013546				1165.48	69.569	761.315	315.9
1164.51	0.038123	1164.51	0.01838	1164.36	0.13112	1164.51	0.15679	1164.36	0.0056964				1164.51	64.997	759.723	214.29
1163.54	0.038364	1163.54	0.01321	1163.39	0.10625	1163.54	0.14437	1163.39	0.0011972				1163.54	61.398	758.131	135.56
1162.56	0.040817	1162.56	0.0093613	1162.42	0.079684	1162.56	0.13106	1162.42	5.7648e-07				1162.56	50.619	756.539	98.296
1161.59	0.045114	1161.59	0.0065913	1161.44	0.053632	1161.59	0.11713	1161.44	0.0019572				1161.59	31.953	754.947	83.822
1160.62	0.049382	1160.62	0.0047297	1160.47	0.030602	1160.62	0.10291	1160.47	0.006791				1160.62	36.131	753.355	75.855
1159.64	0.051108	1159.64	0.0036612	1159.5	0.012873	1159.64	0.088726	1159.5	0.01416				1159.64	25.222	751.763	63.515
1158.67	0.048971	1158.67	0.0034128	1158.53	0.0023253	1158.67	0.074736	1158.53	0.023657				1158.67	16.031	750.171	57.627
1157.7	0.042449	1157.7	0.0040301	1157.55	2.2527e-06	1157.7	0.061091	1157.55	0.034949				1157.7	33.206	748.579	54.429
1156.73	0.033438	1156.73	0.0054863	1156.58	0.0057919	1156.73	0.048185	1156.58	0.047729				1156.73	52.119	746.987	14.915
1155.75	0.023947	1155.75	0.0076056	1155.61	0.018753	1155.75	0.036344	1155.61	0.061578				1155.75	58.114	745.395	0.0027001
1154.78	0.015751	1154.78	0.010076	1154.64	0.037211	1154.78	0.025854	1154.64	0.076077				1154.78	58.189	743.803	11.251
1153.81	0.0091431	1153.81	0.012513	1153.66	0.059422	1153.81	0.016982	1153.66	0.090773				1153.81	46.178	742.211	31.039
1152.84	0.0038036	1152.84	0.014567	1152.69	0.083662	1152.84	0.0098885	1152.69	0.10529				1152.84	31.437	740.619	49.436
1151.86	0.0013767	1151.86	0.015972	1151.72	0.10768	1151.86	0.0046929	1151.72	0.11923				1151.86	16.414	739.026	48.281
1150.89	0.001132	1150.89	0.016597	1150.75	0.12942	1150.89	0.0014117	1150.75	0.13229				1150.89	14.298	737.434	31.878
1149.92	0.0014542	1149.92	0.016411	1149.77	0.14702	1149.92	3.1949e-07	1149.77	0.14415				1149.92	0.003399	735.842	37.829
1148.95	0.0014565	1148.95	0.015483	1148.8	0.15902	1148.95	0.00032315	1148.8	0.15459				1148.95	3.1872	734.25	49.097
1147.97	0.0012856	1147.97	0.013845	1147.83	0.16441	1147.97	0.0021514	1147.83	0.16345				1147.97	20.164	732.658	60.398
1147	0.0018808	1147	0.011601	1146.86	0.16269	1147	0.0051865	1146.86	0.1706				1147	31.173	731.066	27.499
1146.03	0.0034603	1146.03	0.0088882	1145.88	0.154	1146.03	0.0090858	1145.88	0.17601				1146.03	23.316	729.474	6.1901
1145.06	0.0066213	1145.06	0.0058662	1144.91	0.13919	1145.06	0.013504	1144.91	0.17968				1145.06	33.462	727.882	4.5941
1144.08	0.010979	1144.08	0.0029388	1143.94	0.11969	1144.08	0.018079	1143.94	0.18168				1144.08	32.425	726.29	17.046
1143.11	0.016447	1143.11	0.00068803	1142.96	0.097539	1143.11	0.022481	1142.96	0.18214				1143.11	36.924	724.698	8.4157
1142.14	0.024114	1142.14	2.2696e-07	1141.99	0.074951	1142.14	0.026448	1141.99	0.18123				1142.14	40.539	723.106	6.826
1141.17	0.033326	1141.17	0.0016984	1141.02	0.054268	1141.17	0.029758	1141.02	0.17916				1141.17	61.821	721.514	14.595
1140.19	0.043413	1140.19	0.0061531	1140.05	0.037727	1140.19	0.032218	1140.05	0.17616				1140.19	81.919	719.922	38.896
1139.22	0.054663	1139.22	0.013414	1139.08	0.026682	1139.22	0.033693	1139.08	0.17246				1139.22	92.656	718.33	60.157
1138.25	0.067394	1138.25	0.023239	1138.1	0.021788	1138.25	0.034137	1138.1	0.16832				1138.25	106.23	716.738	67.28
1137.28	0.081087	1137.28	0.035082	1137.13	0.022899	1137.28	0.033579	1137.13	0.16393				1137.28	111.87	715.146	47.821
1136.3	0.093125	1136.3	0.048321	1136.16	0.029198	1136.3	0.032128	1136.16	0.15951				1136.3	113.6	713.554	43.932
1135.33	0.1021	1135.33	0.062302	1135.18	0.039395	1135.33	0.029973	1135.18	0.15521				1135.33	120.89	711.962	57.908
1134.36	0.10739	1134.36	0.076793	1134.21	0.051904	1134.36	0.027364	1134.21	0.15116				1134.36	110.09	710.37	74.11
1133.39	0.10891	1133.39	0.094493	1133.24	0.06515	1133.39	0.024614	1133.24	0.14741				1133.39	114.85	708.778	97.011
1132.41	0.10649	1132.41	0.11579	1132.27	0.077779	1132.41	0.02207	1132.27	0.14401				1132.41	131.28	707.186	141.32
1131.44	0.10039	1131.44	0.14029	1131.29	0.088805	1131.44	0.020103	1131.29	0.14092				1131.44	154.86	705.594	192
1130.47	0.092373	1130.47	0.16741	1130.32	0.097644	1130.47	0.019096	1130.32	0.13808				1130.47	183.79	704.002	189.89
1129.5	0.084584	1129.5	0.19645	1129.35	0.10402	1129.5	0.0194	1129.35	0.13539				1129.5	195.12	702.41	155.75
1128.52	0.077805	1128.52	0.22628	1128.38	0.10817	1128.52	0.021321	1128.38	0.1327				1128.52	217.41	700.818	98.527
1127.55	0.072446	1127.55	0.25565	1127.4	0.11061	1127.55	0.025118	1127.4	0.12987				1127.55	230.6	699.226	59.075
1126.58	0.067051	1126.58	0.28308	1126.43	0.11192	1126.58	0.03097	1126.43	0.12672				1126.58	252.63	697.634	47.891
1125.61	0.062064	1125.61	0.30723	1125.46	0.11229	1125.61	0.039	1125.46	0.12308				1125.61	253.5	696.042	34.495
1124.63	0.058842	1124.63	0.32688	1124.49	0.11171	1124.63	0.049218	1124.49	0.11879				1124.63	242.08	694.449	65.369
1123.66	0.057816	1123.66	0.34126	1123.51	0.1105	1123.66	0.061586	1123.51	0.11371				1123.66	239.13	692.857	90.996
1122.69	0.058659	1122.69	0.34993	1122.54	0.10886	1122.69	0.075929	1122.54	0.10776				1122.69	230.63	691.265	92.041
1121.71	0.061345	1121.71	0.35293	1121.57	0.10682	1121.71	0.092035	1121.57	0.10086				1121.71	197.95	689.673	103.1
1120.74	0.066159	1120.74	0.3506	1120.6	0.10431	1120.74	0.10962	1120.6	0.093038				1120.74	163.53	688.081	77.612
1119.77	0.071693	1119.77	0.34347	1119.62	0.10116	1119.77	0.1283	1119.62	0.084343				1119.77	118.76	686.489	40.188
1118.8	0.07577	1118.8	0.3321	1118.65	0.097177	1118.8	0.1477	1118.65	0.074896				1118.8	106.27	684.897	10.689
1117.83	0.077265	1117.83	0.31705	1117.68	0.092239	1117.83	0.16737	1117.68	0.064907				1117.83	109.93	683.305	0.0016268
1116.85	0.074654	1116.85	0.29879	1116.71	0.086298	1116.85	0.18691	1116.71	0.054609				1116.85	114.82	681.713	6.7876
1115.88	0.068599	1115.88	0.27791	1115.73	0.079427	1115.88	0.20586	1115.73	0.044326				1115.88	101.05	680.121	38.703
1114.91	0.060395	1114.91	0.25478	1114.76	0.071745	1114.91	0.22387	1114.76	0.034384				1114.91	98.737	678.529	96.045
1113.93	0.05081	1113.93	0.22977	1113.79	0.063454	1113.93	0.24056	1113.79	0.025175				1113.93	95.246	676.937	104.62
1112.96	0.041045	1112.96	0.20331	1112.82	0.054693	1112.96	0.25599	1112.82	0.017075				1112.96	88.574	675.345	88.093
1111.99	0.032363	1111.99	0.17612	1111.84	0.045312	1111.99	0.26993	1111.84	0.010458				1111.99	50.803	673.753	74.886
1111.02	0.025204	1111.02	0.14901	1110.87	0.035564	1111.02	0.28224	1110.87	0.0057011				1111.02	26.734	672.161	57.184
1110.05	0.018551	1110.05	0.12289	1109.9	0.025785	1110.05	0.29282	1109.9	0.0031175				1110.05	6.3666	670.569	48.335
1109.07	0.012413	1109.07	0.098873	1108.92	0.016532	1109.07	0.30166	1108.92	0.0029769				1109.07	9.3527	668.977	29.453
1108.1	0.007377	1108.1	0.078005	1107.95	0.0085335	1108.1	0.30881	1107.95	0.0054397				1108.1	28.093	667.385	41.758
1107.13	0.0043442	1107.13	0.061394	1106.98	0.0027103	1107.13	0.31439	1106.98	0.010581				1107.13	30.213	665.793	53.298
1106.15	0.0045506	1106.15	0.049672	1106.01	1.2339e-06	1106.15	0.31857	1106.01	0.018436				1106.15	24.111	664.201	116.31
1105.18	0.0077166	1105.18	0.040423	1105.04	0.0011923	1105.18	0.32158	1105.04	0.028976				1105.18	32.902	662.609	175.51
1104.21	0.01277	1104.21	0.033314	1104.06	0.0066412	1104.21	0.32366	1104.06	0.04205				1104.21	44.108	661.017	188.67
1103.24	0.019383	1103.24	0.028485	1103.09	0.016211	1103.24	0.32507	1103.09	0.057464				1103.24	64.465	659.425	180.83
1102.27	0.026968	1102.27	0.025724	1102.12	0.029306	1102.27	0.32606	1102.12	0.074811				1102.27	63.607	657.833	153.24
1101.29	0.03387	1101.29	0.024556	1101.14	0.045001	1101.29	0.32688	1101.14	0.093588				1101.29	64.935	656.241	147.27
1100.32	0.039052	1100.32	0.02431	1100.17	0.062061	1100.32	0.32774	1100.17	0.1133				1100.32	60.316	654.649	132.76
1099.35	0.043418	1099.35	0.024264	1099.2	0.079184	1099.35	0.32882	1099.2	0.13347				1099.35	64.116	653.057	78.245
1098.37	0.047868	1098.37	0.023785	1098.23	0.095111	1098.37	0.33024	1098.23	0.15413				1098.37	77.855	651.465	39.402
1097.4	0.054135	1097.4	0.02243	1097.25	0.10868	1097.4	0.33209	1097.25	0.17489				1097.4	71.041	649.873	0.0077934
1096.43	0.06225	1096.43	0.020007	1096.28	0.11909	1096.43	0.33439	1096.28	0.19526				1096.43	57.999	648.28	3.2245
1095.46	0.070533	1095.46	0.016573	1095.31	0.12595	1095.46	0.33709	1095.31	0.21471				1095.46	59.072	646.688	18.81
1094.48	0.077552	1094.48	0.012431	1094.34	0.12879	1094.48	0.34012	1094.34	0.23279				1094.48	75.556	645.096	22.156
1093.51	0.082275	1093.51	0.008063	1093.36	0.12741	1093.51	0.34333	1093.36	0.24904				1093.51	97.963	643.504	42.57
1092.54	0.083556	1092.54	0.0040966	1092.39	0.12206	1092.54	0.34658	1092.39	0.26312				1092.54	114.22	641.912	63.645
1091.57	0.08033	1091.57	0.001194	1091.42	0.11338	1091.57	0.34969	1091.42	0.27474				1091.57	127.63	640.32	124.18
1090.59	0.073582	1090.59	6.1871e-08	1090.45	0.10253	1090.59	0.35243	1090.45	0.28369				1090.59	154.75	638.728	176.38
1089.62	0.065591	1089.62	0.00087649	1089.47	0.091047	1089.62	0.35461	1089.47	0.28983				1089.62	183.35	637.136	214.15
1088.65	0.058358	1088.65	0.0037069	1088.5	0.080746	1088.65	0.35597	1088.5	0.29313				1088.65	183.44	635.544	236.32
1087.68	0.053758	1087.68	0.0081621	1087.53	0.073419	1087.68	0.35631	1087.53	0.29361				1087.68	163.9	633.952	246.24
1086.7	0.051345	1086.7	0.013976	1086.56	0.070529	1086.7	0.35539	1086.56	0.29139				1086.7	148.11	632.36	274.93
1085.73	0.050538	1085.73	0.021864	1085.58	0.072917	1085.73	0.35299	1085.58	0.28666				1085.73	129.99	630.768	283.13
1084.76	0.050608	1084.76	0.03281	1084.61	0.082009	1084.76	0.349	1084.61	0.27964				1084.76	106.81	629.176	284.05
1083.79	0.050172	1083.79	0.046387	1083.64	0.096967	1083.79	0.34332	1083.64	0.27067				1083.79	93.7	627.584	232.59
1082.81	0.048034	1082.81	0.062314	1082.67	0.11616	1082.81	0.3359	1082.67	0.2601				1082.81	75.174	625.992	157.54
1081.84	0.043437	1081.84	0.08082	1081.69	0.13735	1081.84	0.32674	1081.69	0.24833				1081.84	68.805	624.4	124.58
1080.87	0.037157	1080.87	0.10192	1080.72	0.15818	1080.87	0.31585	1080.72	0.23575				1080.87	63.839	622.808	125.02
1079.9	0.030565	1079.9	0.12514	1079.75	0.17647	1079.9	0.30334	1079.75	0.22278				1079.9	59.824	621.216	155.39
1078.92	0.024962	1078.92	0.14975	1078.78	0.19078	1078.92	0.28926	1078.78	0.2098				1078.92	45.912	619.624	306.96
1077.95	0.021252	1077.95	0.17459	1077.8	0.20048	1077.95	0.27377	1077.8	0.19717				1077.95	42.588	618.032	612.87
1076.98	0.018883	1076.98	0.19834	1076.83	0.20564	1076.98	0.257	1076.83	0.18524				1076.98	39.051	616.44	965.38
1076.01	0.017877	1076.01	0.21955	1075.86	0.20706	1076.01	0.23911	1075.86	0.1743				1076.01	28.268	614.848	1249.8
1075.03	0.017138	1075.03	0.23684	1074.88	0.20593	1075.03	0.22033	1074.88	0.16463				1075.03	37.414	613.256	1434.6
1074.06	0.01578	1074.06	0.24921	1073.91	0.20355	1074.06	0.20081	1073.91	0.15641				1074.06	44.625	611.664	1441.7
1073.09	0.013024	1073.09	0.25605	1072.94	0.20117	1073.09	0.18086	1072.94	0.14983				1073.09	48.116	610.072	1315.9
1072.12	0.0088628	1072.12	0.2574	1071.97	0.19979	1072.12	0.16069	1071.97	0.14497				1072.12	53.647	608.48	1106
1071.14	0.0049072	1071.14	0.25357	1070.99	0.20014	1071.14	0.14061	1070.99	0.14191				1071.14	33.801	606.888	866.99
1070.17	0.0027583	1070.17	0.24517	1070.02	0.20257	1070.17	0.12087	1070.02	0.14064				1070.17	17.963	605.296	598.86
1069.2	0.0042307	1069.2	0.23282	1069.05	0.20705	1069.2	0.10179	1069.05	0.14113				1069.2	13.728	603.703	450.94
1068.23	0.010368	1068.23	0.21717	1068.08	0.21297	1068.23	0.083611	1068.08	0.14329				1068.23	9.6674	602.111	389.14
1067.25	0.019939	1067.25	0.19877	1067.11	0.2191	1067.25	0.066657	1067.11	0.14701				1067.25	0.00012425	600.519	314.59
1066.28	0.031468	1066.28	0.17811	1066.13	0.22421	1066.28	0.051236	1066.13	0.15213				1066.28	1.943	598.927	252.72
1065.31	0.041546	1065.31	0.15572	1065.16	0.22681	1065.31	0.037846	1065.16	0.15848				1065.31	26.309	597.335	195.31
1064.34	0.047887	1064.34	0.13224	1064.19	0.22534	1064.34	0.026705	1064.19	0.16583				1064.34	39.789	595.743	141.14
1063.36	0.048666	1063.36	0.10834	1063.21	0.2185	1063.36	0.017937	1063.21	0.17395				1063.36	60.142	594.151	86.548
1062.39	0.04421	1062.39	0.084877	1062.24	0.20551	1062.39	0.011666	1062.24	0.18261				1062.39	72.343	592.559	78.738
1061.42	0.03615	1061.42	0.062609	1061.27	0.18642	1061.42	0.0079329	1061.27	0.19152				1061.42	67.399	590.967	120.27
1060.44	0.02608	1060.44	0.042508	1060.3	0.16204	1060.44	0.00675	1060.3	0.20043				1060.44	71.191	589.375	123.79
1059.47	0.016998	1059.47	0.025543	1059.32	0.13402	1059.47	0.0080659	1059.32	0.20902				1059.47	83.498	587.783	129.72
1058.5	0.010777	1058.5	0.012811	1058.35	0.10452	1058.5	0.011775	1058.35	0.21706				1058.5	83.499	586.191	105.55
1057.53	0.007716	1057.53	0.0043526	1057.38	0.076147	1057.53	0.017424	1057.38	0.22423				1057.53	72.048	584.599	45.692
1056.56	0.0077747	1056.56	8.3097e-08	1056.41	0.04994	1056.56	0.024775	1056.41	0.2303				1056.56	70.187	583.007	53.617
1055.58	0.009721	1055.58	0.00077938	1055.43	0.027963	1055.58	0.033624	1055.43	0.23502				1055.58	68.713	581.415	65.07
1054.61	0.013905	1054.61	0.0069895	1054.46	0.011821	1054.61	0.043741	1054.46	0.23818				1054.61	53.919	579.823	72.867
1053.64	0.020406	1053.64	0.018102	1053.49	0.0024035	1053.64	0.054842	1053.49	0.2396				1053.64	49.266	578.231	71.006
1052.66	0.029531	1052.66	0.03322	1052.52	3.1024e-07	1052.66	0.066665	1052.52	0.23919				1052.66	51.738	576.639	75.861
1051.69	0.040151	1051.69	0.05102	1051.54	0.0041359	1051.69	0.078894	1051.54	0.23688				1051.69	41.543	575.047	62.176
1050.72	0.051049	1050.72	0.06998	1050.57	0.013634	1050.72	0.091263	1050.57	0.23269				1050.72	45.811	573.455	27.479
1049.75	0.061611	1049.75	0.089681	1049.6	0.027647	1049.75	0.1035	1049.6	0.22664				1049.75	49.94	571.863	7.7022
1048.78	0.069928	1048.78	0.11113	1048.63	0.04474	1048.78	0.1154	1048.63	0.21882				1048.78	40.93	570.271	0.0012501
1047.8	0.074401	1047.8	0.133	1047.65	0.063527	1047.8	0.12676	1047.65	0.20938				1047.8	29.256	568.679	7.6132
1046.83	0.074268	1046.83	0.15451	1046.68	0.082988	1046.83	0.13747	1046.68	0.19848				1046.83	27.668	567.087	46.464
1045.86	0.070073	1045.86	0.17526	1045.71	0.10233	1045.86	0.14743	1045.71	0.18636				1045.86	26.307	565.495	59.163
1044.88	0.063985	1044.88	0.19535	1044.74	0.12119	1044.88	0.15662	1044.74	0.17323				1044.88	23.797	563.903	90.641
1043.91	0.057491	1043.91	0.215	1043.76	0.13942	1043.91	0.16511	1043.76	0.15941				1043.91	37.938	562.311	104.49
1042.94	0.051586	1042.94	0.23431	1042.79	0.15714	1042.94	0.17295	1042.79	0.14465				1042.94	56.564	560.719	86.965
1041.97	0.046348	1041.97	0.25316	1041.82	0.17451	1041.97	0.1803	1041.82	0.12907				1041.97	71.906	559.126	68.059
1040.99	0.042303	1040.99	0.27099	1040.85	0.19152	1040.99	0.18731	1040.85	0.11305				1040.99	91.841	557.534	24.79
1040.02	0.039348	1040.02	0.28699	1039.87	0.20803	1040.02	0.19418	1039.87	0.096896				1040.02	88.683	555.942	30.101
1039.05	0.036559	1039.05	0.30007	1038.9	0.22367	1039.05	0.20109	1038.9	0.081001				1039.05	61.65	554.35	57.588
1038.08	0.033316	1038.08	0.30918	1037.93	0.23794	1038.08	0.20821	1037.93	0.065688				1038.08	41.237	552.758	71.393
1037.1	0.029783	1037.1	0.31345	1036.95	0.24995	1037.1	0.21569	1036.95	0.051331				1037.1	18.757	551.166	49.241
1036.13	0.026232	1036.13	0.31232	1035.98	0.25863	1036.13	0.22363	1035.98	0.038238				1036.13	5.5038	549.574	57.406
1035.16	0.023381	1035.16	0.30561	1035.01	0.26288	1035.16	0.23206	1035.01	0.026691				1035.16	2.3313	547.982	95.939
1034.19	0.021321	1034.19	0.29348	1034.04	0.2617	1034.19	0.24099	1034.04	0.016975				1034.19	6.4737	546.39	92.092
1033.21	0.020117	1033.21	0.27654	1033.07	0.25432	1033.21	0.25032	1033.07	0.0092895				1033.21	26.614	544.798	88.714
1032.24	0.020123	1032.24	0.25563	1032.09	0.24035	1032.24	0.25989	1032.09	0.0038248				1032.24	43.153	543.206	108.47
1031.27	0.021865	1031.27	0.23176	1031.12	0.21993	1031.27	0.26953	1031.12	0.00069944				1031.27	54.809	541.614	82.166
1030.3	0.025258	1030.3	0.2061	1030.15	0.19392	1030.3	0.27897	1030.15	2.0983e-08				1030.3	58.044	540.022	51.359
1029.32	0.029738	1029.32	0.17973	1029.17	0.1638	1029.32	0.28793	1029.17	0.0017272				1029.32	44.723	538.43	61.425
1028.35	0.034791	1028.35	0.15374	1028.2	0.13154	1028.35	0.29606	1028.2	0.0057999				1028.35	31.505	536.838	43.082
1027.38	0.039962	1027.38	0.12904	1027.23	0.099499	1027.38	0.30304	1027.23	0.012074				1027.38	14.607	535.246	17.325
1026.41	0.043303	1026.41	0.10684	1026.26	0.06988	1026.41	0.30851	1026.26	0.020388				1026.41	17.512	533.654	20.873
1025.43	0.044206	1025.43	0.087992	1025.28	0.044663	1025.43	0.31217	1025.28	0.030555				1025.43	26.108	532.062	35.357
1024.46	0.041959	1024.46	0.073166	1024.31	0.025117	1024.46	0.31374	1024.31	0.042547				1024.46	40.788	530.47	47.337
1023.49	0.036232	1023.49	0.062523	1023.34	0.011975	1023.49	0.31299	1023.34	0.056112				1023.49	60.522	528.878	95.795
1022.52	0.027889	1022.52	0.055941	1022.37	0.0051801	1022.52	0.30978	1022.37	0.071012				1022.52	64.134	527.286	167.23
1021.54	0.019136	1021.54	0.051849	1021.39	0.0033601	1021.54	0.30406	1021.39	0.086994				1021.54	70.863	525.694	171.66
1020.57	0.012489	1020.57	0.047464	1020.42	0.0052623	1020.57	0.29583	1020.42	0.10374				1020.57	86.98	524.102	181.32
1019.6	0.010756	1019.6	0.042762	1019.45	0.009454	1019.6	0.28524	1019.45	0.12099				1019.6	94.066	522.51	205.38
1018.63	0.015954	1018.63	0.03793	1018.48	0.014455	1018.63	0.27248	1018.48	0.13841				1018.63	88.178	520.918	184.95
1017.65	0.028526	1017.65	0.03334	1017.5	0.018993	1017.65	0.25787	1017.5	0.15573				1017.65	69.566	519.326	153.38
1016.68	0.04574	1016.68	0.029206	1016.53	0.022074	1016.68	0.24177	1016.53	0.17261				1016.68	75.18	517.734	119.12
1015.71	0.065157	1015.71	0.025736	1015.56	0.023074	1015.71	0.22463	1015.56	0.18878				1015.71	72.694	516.142	80.504
1014.74	0.082604	1014.74	0.022883	1014.59	0.021724	1014.74	0.20691	1014.59	0.20396				1014.74	69.771	514.55	80.69
1013.76	0.093784	1013.76	0.02051	1013.61	0.018533	1013.76	0.18912	1013.61	0.21788				1013.76	65.419	512.957	94.513
1012.79	0.095998	1012.79	0.018297	1012.64	0.014041	1012.79	0.17174	1012.64	0.23031				1012.79	53.681	511.365	94.596
1011.82	0.089957	1011.82	0.015944	1011.67	0.0090686	1011.82	0.15527	1011.67	0.24101				1011.82	50.136	509.773	65.629
1010.85	0.07806	1010.85	0.013227	1010.7	0.0049554	1010.85	0.14004	1010.7	0.2498				1010.85	50.997	508.181	68.192
1009.87	0.065015	1009.87	0.010075	1009.72	0.0032431	1009.87	0.12614	1009.72	0.2565				1009.87	45.485	506.589	35.584
1008.9	0.054343	1008.9	0.0066744	1008.75	0.0055749	1008.9	0.11391	1008.75	0.26101				1008.9	37.742	504.997	1.1984
1007.93	0.048239	1007.93	0.0034185	1007.78	0.013358	1007.93	0.10355	1007.78	0.26321				1007.93	26.418	503.405	2.0955
1006.96	0.045893	1006.96	0.00091254	1006.8	0.027348	1006.96	0.095218	1006.8	0.26307				1006.96	37.027	501.813	9.7634
1005.98	0.046242	1005.98	3.5961e-07	1005.83	0.047531	1005.98	0.088929	1005.83	0.26056				1005.98	36.523	500.221	20.405
1005.01	0.046351	1005.01	0.0013596	1004.86	0.07304	1005.01	0.084642	1004.86	0.25573				1005.01	33.05	498.629	79.167
1004.04	0.043533	1004.04	0.0051674	1003.89	0.1024	1004.04	0.082204	1003.89	0.24864				1004.04	35.752	497.037	117.45
1003.07	0.036067	1003.07	0.011289	1002.91	0.13347	1003.07	0.081396	1002.91	0.23943				1003.07	41.626	495.445	112.07
1002.09	0.025674	1002.09	0.019631	1001.94	0.16405	1002.09	0.081931	1001.94	0.22823				1002.09	42.831	493.853	125.53
1001.12	0.015069	1001.12	0.031295	1000.97	0.19184	1001.12	0.083474	1000.97	0.21529				1001.12	32.955	492.261	149.84
1000.15	0.008305	1000.15	0.046509	999.997	0.215	1000.15	0.085664	999.997	0.20084				1000.15	24.862	490.669	130.62
999.175	0.0073965	999.175	0.066682	999.025	0.2321	999.175	0.088129	999.025	0.18515				999.175	37.286	489.077	115.6
998.202	0.012951	998.202	0.091476	998.052	0.24218	998.202	0.090495	998.052	0.16855				998.202	54.146	487.485	111.54
997.23	0.023392	997.23	0.1209	997.08	0.24483	997.23	0.09243	997.08	0.15135				997.23	65.148	485.893	83.737
996.257	0.037112	996.257	0.15346	996.107	0.24002	996.257	0.093639	996.107	0.13391				996.257	60.175	484.301	49.88
995.285	0.050992	995.285	0.18757	995.135	0.2281	995.285	0.093893	995.135	0.11655				995.285	46.305	482.709	36.717
994.312	0.06196	994.312	0.22151	994.162	0.20986	994.312	0.093	994.162	0.099641				994.312	36.021	481.117	26.524
993.34	0.068271	993.34	0.25402	993.189	0.18637	993.34	0.090838	993.189	0.083477				993.34	25.747	479.525	5.6466
992.367	0.070503	992.367	0.28374	992.217	0.15896	992.367	0.08737	992.217	0.068339				992.367	11.881	477.933	0.00088111
991.395	0.069032	991.395	0.30955	991.244	0.12935	991.395	0.082619	991.244	0.054518				991.395	5.6309	476.341	4.5662
990.422	0.06504	990.422	0.33035	990.272	0.099314	990.422	0.076695	990.272	0.042207				990.422	0.84679	474.749	2.6183
989.449	0.059755	989.449	0.34528	989.299	0.070798	989.449	0.069755	989.299	0.031607				989.45	6.5352	473.157	20.361
988.477	0.05438	988.477	0.35366	988.327	0.04552	988.477	0.062005	988.327	0.022823				988.477	10.876	471.565	7.1277
987.504	0.050507	987.504	0.355	987.354	0.025018	987.504	0.053718	987.354	0.015944				987.504	9.238	469.973	9.786
986.532	0.049653	986.532	0.34915	986.381	0.010373	986.532	0.045163	986.381	0.010982				986.532	8.9064	468.38	28.1
985.559	0.051124	985.559	0.33627	985.409	0.0019197	985.559	0.036657	985.409	0.0078961				985.559	24.839	466.788	48.091
984.587	0.053584	984.587	0.31688	984.436	5.2692e-07	984.587	0.028482	984.436	0.0066063				984.587	41.815	465.196	66.722
983.614	0.056699	983.614	0.29187	983.464	0.0045195	983.614	0.020941	983.464	0.0069566				983.614	53.085	463.604	84.668
982.642	0.05888	982.642	0.26227	982.491	0.014849	982.642	0.014276	982.491	0.0087396				982.642	50.513	462.012	113.26
981.669	0.057459	981.669	0.2294	981.519	0.03014	981.669	0.0087187	981.519	0.011719				981.669	47.33	460.42	127.47
980.697	0.051489	980.697	0.1945	980.546	0.049393	980.697	0.0044281	980.546	0.015625				980.697	41.237	458.828	129.7
979.724	0.041779	979.724	0.15899	979.573	0.071622	979.724	0.0015239	979.573	0.020182				979.724	33.452	457.236	144.18
978.752	0.031086	978.752	0.12405	978.601	0.096992	978.752	5.1706e-05	978.601	0.025113				978.752	10.199	455.644	164.94
977.779	0.023764	977.779	0.091001	977.628	0.12532	977.779	3.4633e-08	977.628	0.0304				977.779	0.00019636	454.052	210.77
976.806	0.022712	976.806	0.061114	976.656	0.15564	976.806	0.0012699	976.656	0.035842				976.806	15.282	452.46	230.15
975.834	0.028161	975.834	0.035725	975.683	0.18695	975.834	0.0036866	975.683	0.041089				975.834	38.748	450.868	210.05
974.861	0.038538	974.861	0.016667	974.711	0.21843	974.861	0.0070406	974.711	0.045839				974.861	51.149	449.276	162.97
973.889	0.051555	973.889	0.0050479	973.738	0.24924	973.889	0.01114	973.738	0.049954				973.889	55.953	447.684	140.21
972.916	0.062626	972.916	1.3213e-06	972.765	0.27878	972.916	0.015709	972.765	0.053376				972.916	56.128	446.092	105.43
971.944	0.067323	971.944	0.0019161	971.793	0.30659	971.944	0.020474	971.793	0.0561				971.944	64.661	444.5	47.655
970.971	0.063714	970.971	0.010586	970.82	0.33242	970.971	0.025147	970.82	0.058169				970.971	77.552	442.908	19.36
969.999	0.052044	969.999	0.026385	969.848	0.35617	969.999	0.029468	969.848	0.059657				969.999	74.58	441.316	41.742
969.026	0.036642	969.026	0.047485	968.875	0.37771	969.026	0.033186	968.875	0.060533				969.026	60.119	439.724	67.12
968.054	0.022756	968.054	0.072528	967.903	0.397	968.054	0.036103	967.903	0.060976				968.054	56.469	438.132	103.27
967.081	0.013619	967.081	0.10002	966.93	0.41381	967.081	0.038054	966.93	0.061208				967.081	60.924	436.54	136.43
966.108	0.010796	966.108	0.12873	965.957	0.42786	966.108	0.038933	965.957	0.06149				966.108	63.859	434.948	179
965.136	0.014488	965.136	0.15739	964.985	0.43864	965.136	0.038694	964.985	0.062114				965.136	69.677	433.356	218.16
964.163	0.024221	964.163	0.18468	964.012	0.44535	964.163	0.037352	964.012	0.063387				964.163	73.755	431.764	241.77
963.191	0.038649	963.191	0.2095	963.04	0.44706	963.191	0.03498	963.04	0.065631				963.191	73.334	430.172	215.74
962.218	0.054728	962.218	0.23075	962.067	0.44271	962.218	0.03172	962.067	0.069154				962.218	71.205	428.58	193.99
961.246	0.069877	961.246	0.24763	961.095	0.43138	961.246	0.027757	961.095	0.074258				961.246	78.441	426.988	148.95
960.273	0.081949	960.273	0.25953	960.122	0.41253	960.273	0.023338	960.122	0.081194				960.273	73.436	425.396	82.084
959.301	0.090931	959.301	0.26619	959.149	0.38612	959.301	0.01873	959.149	0.090186				959.301	50.046	423.803	15.819
958.328	0.095559	958.328	0.26762	958.177	0.35281	958.328	0.014247	958.177	0.10141				958.328	33.583	422.211	0.0071462
957.356	0.093793	957.356	0.26412	957.204	0.31404	957.356	0.010197	957.204	0.11493				957.356	25.988	420.619	11.075
956.383	0.085087	956.383	0.25616	956.232	0.27165	956.383	0.0069059	956.232	0.13081				956.383	29.951	419.027	35.43
955.41	0.0705	955.41	0.24428	955.259	0.22809	955.41	0.0046747	955.259	0.14893				955.41	26.82	417.435	63.744
954.438	0.053301	954.438	0.22906	954.287	0.18562	954.438	0.0037803	954.287	0.16921				954.438	11.13	415.843	61.052
953.465	0.037198	953.465	0.21102	953.314	0.14637	953.465	0.00445	953.314	0.19136				953.465	0.012104	414.251	60.779
952.493	0.023865	952.493	0.1906	952.341	0.11178	952.493	0.0068404	952.341	0.21508				952.493	2.2969	412.659	67.122
951.52	0.014885	951.52	0.1683	951.369	0.082715	951.52	0.011039	951.369	0.24				951.52	1.8639	411.067	46.948
950.548	0.010482	950.548	0.14459	950.396	0.058493	950.548	0.017076	950.396	0.26563				950.548	10.173	409.475	42.602
949.575	0.010526	949.575	0.12028	949.424	0.038336	949.575	0.024886	949.424	0.29149				949.575	7.6704	407.883	88.946
948.603	0.012953	948.603	0.096417	948.451	0.022397	948.603	0.034359	948.451	0.31698				948.603	16.712	406.291	160.71
947.63	0.015444	947.63	0.074254	947.479	0.010677	947.63	0.045278	947.479	0.34156				947.63	24.297	404.699	188.4
946.658	0.017218	946.658	0.054474	946.506	0.0032215	946.658	0.057404	946.506	0.36461				946.658	26.368	403.107	193.56
945.685	0.018727	945.685	0.038104	945.533	1.6245e-06	945.685	0.070394	945.533	0.38557				945.685	17.942	401.515	190.82
944.712	0.021635	944.712	0.025327	944.561	0.00097849	944.712	0.0839	944.561	0.40391				944.712	2.8149
943.74	0.026488	943.74	0.01484	943.588	0.0059372	943.74	0.097545	943.588	0.41907				943.74	18.336
942.767	0.032598	942.767	0.0073656	942.616	0.014498	942.767	0.11089	942.616	0.43065				942.767	29.578
941.795	0.038867	941.795	0.0022251	941.643	0.026292	941.795	0.12362	941.643	0.43822				941.795	26.955
940.822	0.043617	940.822	7.0981e-07	940.671	0.041123	940.822	0.1355	940.671	0.44151				940.822	47.629
939.85	0.045464	939.85	0.0011779	939.698	0.05891	939.85	0.14619	939.698	0.4403				939.85	67.299
938.877	0.042606	938.877	0.0055133	938.726	0.079682	938.877	0.15532	938.726	0.43448				938.877	68.505
937.905	0.034808	937.905	0.012324	937.753	0.10384	937.905	0.16262	937.753	0.42406				937.905	55.501
936.932	0.024509	936.932	0.020967	936.78	0.13131	936.932	0.16785	936.78	0.40915				936.932	38.515
935.96	0.015023	935.96	0.030884	935.808	0.16108	935.96	0.17088	935.808	0.38997				935.96	24.299
934.987	0.0096489	934.987	0.042207	934.835	0.19129	934.987	0.17163	934.835	0.36689				934.987	8.5018
934.015	0.010561	934.015	0.054593	933.863	0.21962	934.015	0.17027	933.863	0.34031				934.015	16.48
933.042	0.018871	933.042	0.067582	932.89	0.24329	933.042	0.16695	932.89	0.31084				933.042	21.5
932.069	0.034278	932.069	0.081357	931.918	0.25974	932.069	0.16186	931.918	0.27903				932.069	17.17
931.097	0.054889	931.097	0.09682	930.945	0.26695	931.097	0.15524	930.945	0.24567				931.097	35.845
930.124	0.076671	930.124	0.11488	929.972	0.26389	930.124	0.14743	929.972	0.21148				930.124	54.575
929.152	0.094867	929.152	0.13509	929	0.25063	929.152	0.1388	929	0.17723				929.152	46.392
928.179	0.10615	928.179	0.15662	928.027	0.22827	928.179	0.12977	928.027	0.14383				928.179	32.273
927.207	0.10913	927.207	0.17866	927.055	0.19883	927.207	0.12076	927.055	0.11208				927.207	22.641
926.234	0.10341	926.234	0.20123	926.082	0.16504	926.234	0.11224	926.082	0.082883				926.234	18.123
925.262	0.090551	925.262	0.22325	925.11	0.12989	925.262	0.10463	925.11	0.056993				925.262	9.0669
924.289	0.073676	924.289	0.24346	924.137	0.096427	924.289	0.098353	924.137	0.03522				924.289	15.582
923.317	0.05609	923.317	0.26075	923.164	0.06728	923.317	0.093772	923.164	0.018233				923.317	33.233
922.344	0.041064	922.344	0.27404	922.192	0.044676	922.344	0.091208	922.192	0.0063648				922.344	43.909
921.371	0.030872	921.371	0.28251	921.219	0.030372	921.371	0.090925	921.219	0.00011697				921.371	67.286
920.399	0.026125	920.399	0.28555	920.247	0.025377	920.399	0.09311	920.247	2.0752e-06				920.399	75.612
919.426	0.026703	919.426	0.28291	919.274	0.029681	919.426	0.097844	919.274	0.0064323				919.426	71.585
918.454	0.031903	918.454	0.27477	918.302	0.042399	918.454	0.10512	918.302	0.019654				918.454	64.838
917.481	0.040323	917.481	0.26134	917.329	0.061849	917.481	0.11485	917.329	0.039694				917.481	68.32
916.509	0.050772	916.509	0.24304	916.356	0.085825	916.509	0.12689	916.356	0.066492				916.509	71.365
915.536	0.062842	915.536	0.22075	915.384	0.11186	915.536	0.14099	915.384	0.099864				915.536	64.28
914.564	0.076066	914.564	0.19532	914.411	0.13863	914.564	0.15683	914.411	0.13939				914.564	69.747
913.591	0.088723	913.591	0.16776	913.439	0.16463	913.591	0.174	913.439	0.18465				913.591	82.984
912.619	0.099384	912.619	0.13903	912.466	0.18787	912.619	0.19209	912.466	0.23493				912.619	86.07
911.646	0.10711	911.646	0.11035	911.494	0.20698	911.646	0.21058	911.494	0.28959				911.646	80.723
910.673	0.11074	910.673	0.0831	910.521	0.22115	910.673	0.22899	910.521	0.34764				910.673	78.278
909.701	0.10995	909.701	0.058548	909.548	0.22958	909.701	0.24685	909.548	0.40821				909.701	86.893
908.728	0.10457	908.728	0.037932	908.576	0.23209	908.728	0.26363	908.576	0.47032				908.728	101.7
907.756	0.094871	907.756	0.022088	907.603	0.22926	907.756	0.27894	907.603	0.53278				907.756	115.39
906.783	0.082611	906.783	0.010722	906.631	0.22209	906.783	0.29237	906.631	0.59458				906.783	109.85
905.811	0.070099	905.811	0.0036111	905.658	0.21198	905.811	0.30361	905.658	0.6545				905.811	106.02
904.838	0.059519	904.838	0.00031597	904.686	0.20037	904.838	0.31241	904.686	0.71153				904.838	94.457
903.866	0.051215	903.866	8.2632e-07	903.713	0.18869	903.866	0.31861	903.713	0.76451				903.866	69.053
902.893	0.045965	902.893	0.0022788	902.74	0.1782	902.893	0.32214	902.74	0.81254				902.893	27.651
901.921	0.044117	901.921	0.0066576	901.768	0.16992	901.921	0.323	901.768	0.85478				901.921	0.1149
900.948	0.044241	900.948	0.012719	900.795	0.16452	900.948	0.32128	900.795	0.89035				900.948	11.268
899.975	0.045813	899.975	0.020147	899.823	0.1623	899.975	0.31716	899.823	0.91869				899.975	31.037
899.003	0.047241	899.003	0.028636	898.85	0.16324	899.003	0.31085	898.85	0.93927				899.003	44.707
898.03	0.046493	898.03	0.037137	897.878	0.167	898.03	0.30266	897.878	0.95177				898.03	61.181
897.058	0.043536	897.058	0.0455	896.905	0.17296	897.058	0.29293	896.905	0.95602				897.058	79.859
896.085	0.039271	896.085	0.053292	895.932	0.18031	896.085	0.28204	895.932	0.95204				896.085	93.917
895.113	0.034718	895.113	0.06015	894.96	0.18805	895.113	0.27035	894.96	0.94001				895.113	88.845
894.14	0.029975	894.14	0.065758	893.987	0.19497	894.14	0.25825	893.987	0.9203				894.14	72.899
893.168	0.027103	893.168	0.069756	893.015	0.19979	893.168	0.24605	893.015	0.89337				893.168	49.866
892.195	0.026712	892.195	0.071924	892.042	0.20124	892.195	0.23408	892.042	0.85992				892.195	47.488
891.223	0.028327	891.223	0.072173	891.07	0.19845	891.223	0.22256	891.07	0.82067				891.223	59.074
890.25	0.032629	890.25	0.070412	890.097	0.19087	890.25	0.21169	890.097	0.77654				890.25	44.546
889.277	0.038189	889.277	0.066989	889.124	0.17831	889.277	0.20158	889.124	0.72845				889.278	37.46
888.305	0.041908	888.305	0.062498	888.152	0.16111	888.305	0.19227	888.152	0.6773				888.305	46.367
887.332	0.043819	887.332	0.057439	887.179	0.14025	887.332	0.18375	887.179	0.62421				887.332	56.138
886.36	0.043938	886.36	0.052115	886.207	0.1159	886.36	0.1759	886.207	0.57004				886.36	53.576
885.387	0.042154	885.387	0.04665	885.234	0.089275	885.387	0.16839	885.234	0.51587				885.387	53.644
884.415	0.039042	884.415	0.041132	884.262	0.062621	884.415	0.16108	884.262	0.46248				884.415	48.153
883.442	0.03786	883.442	0.035865	883.289	0.038366	883.442	0.15382	883.289	0.41079				883.442	23
882.47	0.040448	882.47	0.031124	882.316	0.018684	882.47	0.14645	882.316	0.36146				882.47	35.237
881.497	0.04893	881.497	0.027266	881.344	0.0054174	881.497	0.13883	881.344	0.31506				881.497	36.334
880.525	0.064264	880.525	0.024592	880.371	1.8955e-06	880.525	0.13082	880.371	0.27217				880.525	28.259
879.552	0.0836	879.552	0.023418	879.399	0.0031631	879.552	0.12238	879.399	0.23305				879.552	29.091
878.58	0.10201	878.58	0.024135	878.426	0.014737	878.58	0.11329	878.426	0.19802				878.58	26.657
877.607	0.11711	877.607	0.027062	877.454	0.033967	877.607	0.10354	877.454	0.16712				877.607	38.865
876.634	0.12546	876.634	0.032004	876.481	0.059937	876.634	0.093177	876.481	0.1404				876.634	37.937
875.662	0.12536	875.662	0.037321	875.508	0.090637	875.662	0.082319	875.508	0.1177				875.662	31.65
874.689	0.11705	874.689	0.041354	874.536	0.1235	874.689	0.071153	874.536	0.0988				874.689	25.597
873.717	0.10348	873.717	0.043842	873.563	0.1555	873.717	0.059876	873.563	0.08344				873.717	18.836
872.744	0.088451	872.744	0.04472	872.591	0.18368	872.744	0.048767	872.591	0.071235				872.744	34.111
871.772	0.075964	871.772	0.044057	871.618	0.20519	871.772	0.038091	871.618	0.061817				871.772	34.244
870.799	0.067527	870.799	0.041988	870.646	0.21785	870.799	0.028171	870.646	0.054745				870.799	49.051
869.827	0.062146	869.827	0.038364	869.673	0.22031	869.827	0.019298	869.673	0.049606				869.827	56.203
868.854	0.058037	868.854	0.03328	868.701	0.21234	868.854	0.011788	868.701	0.045973				868.854	58.257
867.882	0.05406	867.882	0.027085	867.728	0.19485	867.882	0.0059061	867.728	0.043457				867.882	67.237
866.909	0.04878	866.909	0.020212	866.755	0.16967	866.909	0.0019107	866.755	0.041692				866.909	63.855
865.936	0.041934	865.936	0.01317	865.783	0.13929	865.936	8.6469e-07	865.783	0.040357				865.936	71.576
864.964	0.033142	864.964	0.006801	864.81	0.10706	864.964	0.00032372	864.81	0.039183				864.964	56.55
863.991	0.023233	863.991	0.0020871	863.838	0.076255	863.991	0.0029287	863.838	0.037954				863.991	37.525
863.019	0.014399	863.019	2.2321e-07	862.865	0.049608	863.019	0.0077701	862.865	0.036465				863.019	13.966
862.046	0.0078535	862.046	0.0011369	861.893	0.02951	862.046	0.014724	861.893	0.034598				862.046	3.3605
861.074	0.0044294	861.074	0.0052313	860.92	0.018125	861.074	0.023628	860.92	0.032292				861.074	15.787
860.101	0.0049061	860.101	0.011219	859.947	0.01719	860.101	0.034226	859.947	0.029526				860.101	29.161
859.129	0.0092766	859.129	0.018151	858.975	0.027764	859.129	0.046251	858.975	0.026323				859.129	42.654
858.156	0.017093	858.156	0.024853	858.002	0.050018	858.156	0.059515	858.002	0.022759				858.156	42.536
857.184	0.027796	857.184	0.030318	857.03	0.083219	857.184	0.073773	857.03	0.01893				857.184	59.833
856.211	0.03997	856.211	0.033827	856.057	0.12555	856.211	0.088612	856.057	0.014987				856.211	78.557
855.238	0.051768	855.238	0.035079	855.085	0.17449	855.238	0.10365	855.085	0.011089				855.238	58.998
854.266	0.062003	854.266	0.034345	854.112	0.22666	854.266	0.11849	854.112	0.0074421				854.266	36.686
853.293	0.069485	853.293	0.032207	853.139	0.27856	853.293	0.13271	853.139	0.0042617				853.293	13.519
852.321	0.071758	852.321	0.029603	852.167	0.3267	852.321	0.14594	852.167	0.0017852				852.321	0.00022648
851.348	0.069454	851.348	0.028099	851.194	0.36791	851.348	0.15781	851.194	0.00027516				851.348	1.4162
850.376	0.063366	850.376	0.028134	850.222	0.39992	850.376	0.16803	850.222	3.9102e-07				850.376	11.601
849.403	0.05401	849.403	0.029695	849.249	0.42077	849.403	0.17629	849.249	0.0012223				849.403	17.682
848.431	0.042612	848.431	0.032485	848.277	0.42878	848.431	0.1824	848.277	0.0041827				848.431	4.2324
847.458	0.030996	847.458	0.035772	847.304	0.42352	847.458	0.18618	847.304	0.0091028				847.458	11.52
846.486	0.021654	846.486	0.038526	846.331	0.40534	846.486	0.18754	846.331	0.016206				846.486	18.03
845.513	0.01717	845.513	0.040236	845.359	0.37539	845.513	0.18645	845.359	0.025709				845.513	11.025
844.54	0.01884	844.54	0.040438	844.386	0.33565	844.54	0.18294	844.386	0.037777				844.54	9.736
843.568	0.024737	843.568	0.038809	843.414	0.28874	843.568	0.17711	843.414	0.052594				843.568	20.189
842.595	0.031335	842.595	0.035266	842.441	0.23797	842.595	0.16911	842.441	0.070251				842.595	23.448
841.623	0.037682	841.623	0.029998	841.469	0.18671	841.623	0.15916	841.469	0.090861				841.623	40.868
840.65	0.040935	840.65	0.023509	840.496	0.13837	840.65	0.14757	840.496	0.1144				840.65	46.522
839.678	0.039428	839.678	0.016524	839.523	0.095686	839.678	0.13462	839.523	0.14085				839.678	30.048
838.705	0.03331	838.705	0.0099305	838.551	0.060556	838.705	0.12072	838.551	0.17011				838.705	11.242
837.733	0.023584	837.733	0.0045716	837.578	0.034014	837.733	0.10625	837.578	0.20194				837.733	13.11
836.76	0.013215	836.76	0.0011533	836.606	0.015694	836.76	0.091669	836.606	0.2361				836.76	15.123
835.788	0.0053855	835.788	3.7734e-05	835.633	0.0046321	835.788	0.0774	835.633	0.27239				835.788	8.297
834.815	0.0020595	834.815	0.0010954	834.661	3.6662e-07	834.815	0.063922	834.661	0.31144				834.815	15.743
833.842	0.0027954	833.842	0.0039242	833.688	0.00084581	833.842	0.051666	833.688	0.35262				833.843	24.156
832.87	0.0066483	832.87	0.0079406	832.715	0.0061162	832.87	0.041043	832.715	0.39534				832.87	16.447
831.897	0.013734	831.897	0.012422	831.743	0.014888	831.897	0.032469	831.743	0.43894				831.897	11.723
830.925	0.022673	830.925	0.016412	830.77	0.02641	830.925	0.026273	830.77	0.48253				830.925	2.1141
829.952	0.033062	829.952	0.01939	829.798	0.040052	829.952	0.022761	829.798	0.52537				829.952	1.888
828.98	0.043822	828.98	0.02121	828.825	0.055067	828.98	0.02215	828.825	0.56654				828.98	9.5823
828.007	0.052132	828.007	0.021689	827.853	0.070664	828.007	0.024545	827.853	0.60527				828.007	16.884
827.035	0.056718	827.035	0.02081	826.88	0.085886	827.035	0.029975	826.88	0.64066				827.035	14.762
826.062	0.057426	826.062	0.018782	825.907	0.099844	826.062	0.038372	825.907	0.672				826.062	9.7506
825.09	0.054345	825.09	0.016058	824.935	0.11179	825.09	0.049617	824.935	0.69865				825.09	9.5979
824.117	0.048002	824.117	0.013319	823.962	0.12119	824.117	0.063466	823.962	0.71999				824.117	11.568
823.145	0.039871	823.145	0.011544	822.99	0.12787	823.145	0.079657	822.99	0.73563				823.145	6.5776
822.172	0.033735	822.172	0.011505	822.017	0.13181	822.172	0.097793	822.017	0.74527				822.172	1.3315
821.199	0.032487	821.199	0.013639	821.045	0.13314	821.199	0.11747	821.045	0.74881				821.199	13.344
820.227	0.037192	820.227	0.017631	820.072	0.13203	820.227	0.13825	820.072	0.74629				820.227	34.021
819.254	0.046012	819.254	0.022738	819.099	0.12941	819.254	0.15991	819.099	0.73796				819.254	30.659
818.282	0.05551	818.282	0.028523	818.127	0.12583	818.282	0.18221	818.127	0.7242				818.282	23.848
817.309	0.062909	817.309	0.034313	817.154	0.12161	817.309	0.2047	817.154	0.70559				817.309	31.006
816.337	0.065891	816.337	0.039397	816.182	0.11743	816.337	0.22691	816.182	0.6828				816.337	46.731
815.364	0.062747	815.364	0.043151	815.209	0.11439	815.364	0.24826	815.209	0.65668				815.364	59.208
814.392	0.053354	814.392	0.045242	814.237	0.11399	814.392	0.26829	814.237	0.62807				814.392	64.882
813.419	0.039591	813.419	0.045693	813.264	0.11788	813.419	0.28652	813.264	0.59798				813.419	47.106
812.447	0.026308	812.447	0.044881	812.291	0.12761	812.447	0.30256	812.291	0.56734				812.447	22.222
811.474	0.016199	811.474	0.043431	811.319	0.14407	811.474	0.31604	811.319	0.53708				811.474	18.895
810.501	0.010103	810.501	0.042024	810.346	0.16754	810.501	0.3267	810.346	0.50818				810.501	25.829
809.529	0.0079637	809.529	0.041224	809.374	0.19731	809.529	0.33436	809.374	0.4814				809.529	23.338
808.556	0.010069	808.556	0.041337	808.401	0.23158	808.556	0.33893	808.401	0.4575				808.556	25.279
807.584	0.016118	807.584	0.042384	807.429	0.26789	807.584	0.34045	807.429	0.43701				807.584	30.779
806.611	0.025087	806.611	0.044332	806.456	0.30318	806.611	0.33902	806.456	0.42035				806.611	41.809
805.639	0.035615	805.639	0.047156	805.483	0.3346	805.639	0.3348	805.483	0.40775				805.639	42.776
804.666	0.046541	804.666	0.050549	804.511	0.35984	804.666	0.32808	804.511	0.39921				804.666	34.033
803.694	0.057173	803.694	0.054012	803.538	0.37723	803.694	0.31915	803.538	0.39464				803.694	17.893
802.721	0.066995	802.721	0.056915	802.566	0.38598	802.721	0.30823	802.566	0.39369				802.721	6.696
801.749	0.072743	801.749	0.058501	801.593	0.38604	801.749	0.29562	801.593	0.39591				801.749	6.7333
800.776	0.07207	800.776	0.057965	800.621	0.37796	800.776	0.28176	800.621	0.4007				800.776	19.057
799.803	0.065116	799.803	0.055005	799.648	0.3628	799.803	0.26709	799.648	0.40733				799.803	19.794
798.831	0.054607	798.831	0.049606	798.676	0.34181	798.831	0.25204	798.676	0.41502				798.831	15.155
797.858	0.043784	797.858	0.042144	797.703	0.31643	797.858	0.23708	797.703	0.42295				797.858	16.466
796.886	0.035243	796.886	0.03323	796.73	0.288	796.886	0.22265	796.73	0.43028				796.886	23.023
795.913	0.031251	795.913	0.023177	795.758	0.25775	795.913	0.20919	795.758	0.43621				795.913	17.361
794.941	0.033249	794.941	0.013173	794.785	0.22695	794.941	0.19703	794.785	0.44				794.941	18.679
793.968	0.040542	793.968	0.0048755	793.813	0.19653	793.968	0.1865	793.813	0.44104				793.968	31.194
792.996	0.050034	792.996	1.1118e-07	792.84	0.16728	792.996	0.17784	792.84	0.43884				792.996	36.625
792.023	0.057162	792.023	0.00031612	791.868	0.13965	792.023	0.17124	791.868	0.43308				792.023	29.241
791.051	0.059453	791.051	0.0065086	790.895	0.11322	791.051	0.16678	790.895	0.42359				791.051	39.81
790.078	0.057229	790.078	0.017877	789.922	0.087853	790.078	0.16453	789.922	0.41036				790.078	37.368
789.105	0.051928	789.105	0.033753	788.95	0.063913	789.105	0.16443	788.95	0.39354				789.106	50.223
788.133	0.045447	788.133	0.053335	787.977	0.042027	788.133	0.16639	787.977	0.37349				788.133	68.604
787.16	0.039745	787.16	0.075883	787.005	0.023105	787.16	0.17026	787.005	0.35062				787.16	76.09
786.188	0.037056	786.188	0.10096	786.032	0.0085809	786.188	0.17584	786.032	0.32554				786.188	83.154
785.215	0.038415	785.215	0.12818	785.06	0.00021711	785.215	0.18287	785.06	0.29886				785.215	103.17
784.243	0.043449	784.243	0.1597	784.087	3.01e-07	784.243	0.1911	784.087	0.27134				784.243	117.61
783.27	0.051127	783.27	0.20144	783.114	0.0094601	783.27	0.2002	783.114	0.2437				783.27	141.29
782.298	0.061727	782.298	0.25246	782.142	0.029337	782.298	0.20991	782.142	0.21664				782.298	174.38
781.325	0.076337	781.325	0.31107	781.169	0.059517	781.325	0.21988	781.169	0.1909				781.325	221.45
780.353	0.095728	780.353	0.37522	780.197	0.099002	780.353	0.22983	780.197	0.16681				780.353	264.73
779.38	0.11928	779.38	0.44222	779.224	0.14782	779.38	0.23946	779.224	0.14396				779.38	318.47
778.408	0.14625	778.408	0.50941	778.252	0.20361	778.408	0.24851	778.252	0.12271				778.408	383.01
777.435	0.17484	777.435	0.57384	777.279	0.26248	777.435	0.25674	777.279	0.10345				777.435	440.5
776.462	0.20189	776.462	0.63294	776.306	0.32021	776.462	0.26392	776.306	0.086365				776.462	489.54
775.49	0.2232	775.49	0.68441	775.334	0.37245	775.49	0.26989	775.334	0.07156				775.49	524.33
774.517	0.23546	774.517	0.7262	774.361	0.41508	774.517	0.27449	774.361	0.059071				774.517	531
773.545	0.23708	773.545	0.75693	773.389	0.44522	773.545	0.27762	773.389	0.048776				773.545	543.77
772.572	0.22938	772.572	0.77577	772.416	0.46098	772.572	0.27924	772.416	0.040518				772.572	546.69
771.6	0.21438	771.6	0.78254	771.444	0.46186	771.6	0.27935	771.444	0.034026				771.6	539.36
770.627	0.19405	770.627	0.77754	770.471	0.44862	770.627	0.27799	770.471	0.029207				770.627	523.45
769.655	0.17104	769.655	0.76151	769.498	0.42323	769.655	0.27521	769.498	0.025792				769.655	493.7
768.682	0.14868	768.682	0.73558	768.526	0.38865	768.682	0.27108	768.526	0.023376				768.682	475.94
767.71	0.12939	767.71	0.70097	767.553	0.34855	767.71	0.26569	767.553	0.021666				767.71	446.1
766.737	0.11381	766.737	0.65908	766.581	0.30663	766.737	0.25916	766.581	0.020306				766.737	396.56
765.764	0.10185	765.764	0.61114	765.608	0.26645	765.764	0.25165	765.608	0.019006				765.764	345.41
764.792	0.093436	764.792	0.55822	764.636	0.2308	764.792	0.24347	764.636	0.017615				764.792	297.68
763.819	0.088204	763.819	0.50147	763.663	0.2018	763.819	0.23436	763.663	0.016092				763.819	235.85
762.847	0.085469	762.847	0.44239	762.69	0.1804	762.847	0.22417	762.69	0.014481				762.847	173.55
761.874	0.083562	761.874	0.38275	761.718	0.16643	761.874	0.21287	761.718	0.012911				761.874	109.66
760.902	0.079876	760.902	0.32414	760.745	0.15872	760.902	0.20047	760.745	0.011595				760.902	58.996
759.929	0.072941	759.929	0.26851	759.773	0.15526	759.929	0.18717	759.773	0.010809				759.929	21.239
758.957	0.062542	758.957	0.21769	758.8	0.15361	758.957	0.1731	758.8	0.010883				758.957	0.0010664
757.984	0.049123	757.984	0.1737	757.828	0.15122	757.984	0.15847	757.828	0.012183				757.984	2.9122
757.012	0.033955	757.012	0.13832	756.855	0.14586	757.012	0.14347	756.855	0.015078				757.012	6.6442
756.039	0.019541	756.039	0.11076	755.882	0.13596	756.039	0.12832	755.882	0.019916				756.039	15.292
755.066	0.0090128	755.066	0.085637	754.91	0.12118	755.066	0.11341	754.91	0.027017				755.066	35.885
754.094	0.0046456	754.094	0.063724	753.937	0.1023	754.094	0.098786	753.937	0.036633				754.094	50.889
753.121	0.0071088	753.121	0.045469	752.965	0.080976	753.121	0.084703	752.965	0.048979				753.121	54.464
752.149	0.016136	752.149	0.030859	751.992	0.059632	752.149	0.07137	751.992	0.064147				752.149	43.079
751.176	0.029518	751.176	0.019651	751.02	0.038721	751.176	0.059046	751.02	0.082193				751.176	39.992
750.204	0.044845	750.204	0.011373	750.047	0.020368	750.204	0.047929	750.047	0.103				750.204	44.205
749.231	0.059345	749.231	0.0055691	749.074	0.0068524	749.231	0.03825	749.074	0.12642				749.231	53.628
748.259	0.070304	748.259	0.0018441	748.102	1.0137e-07	748.259	0.030182	748.102	0.15219				748.259	82.935
747.286	0.07659	747.286	1.911e-07	747.129	0.00099565	747.286	0.023913	747.129	0.17991				747.286	87.433
746.314	0.077773	746.314	3.6076e-05	746.157	0.01004	746.314	0.019576	746.157	0.20917				746.314	81.735
745.341	0.074172	745.341	0.0018152	745.184	0.026534	745.341	0.017293	745.184	0.23939				745.341	82.626
744.368	0.066484	744.368	0.0052589	744.212	0.049455	744.368	0.017145	744.212	0.27006				744.368	85.698
743.396	0.056071	743.396	0.010354	743.239	0.079043	743.396	0.019172	743.239	0.3005				743.396	72.667
742.423	0.045454	742.423	0.01698	742.266	0.11348	742.423	0.023329	742.266	0.3301				742.423	59.785
741.451	0.036369	741.451	0.024903	741.294	0.15061	741.451	0.029527	741.294	0.35825				741.451	31.892
740.478	0.030192	740.478	0.033646	740.321	0.18823	740.478	0.037624	740.321	0.38428				740.478	9.3799
739.506	0.02782	739.506	0.042712	739.349	0.22472	739.506	0.047471	739.349	0.40768				739.506	7.0576
738.533	0.029649	738.533	0.051353	738.376	0.2586	738.533	0.058855	738.376	0.42789				738.533	13.489
737.561	0.035942	737.561	0.059041	737.404	0.28897	737.561	0.07157	737.404	0.44453				737.561	2.4305
736.588	0.045743	736.588	0.065541	736.431	0.31519	736.588	0.085327	736.431	0.4572				736.588	14.976
735.616	0.056994	735.616	0.071184	735.458	0.33715	735.616	0.099854	735.458	0.46566				735.616	34.001
734.643	0.06728	734.643	0.076019	734.486	0.35509	734.643	0.11479	734.486	0.46974				734.643	54.787
733.67	0.074467	733.67	0.079769	733.513	0.36938	733.67	0.12978	733.513	0.46938				733.671	71.113
732.698	0.077007	732.698	0.083401	732.541	0.38038	732.698	0.14447	732.541	0.46459				732.698	77.855
731.725	0.073744	731.725	0.090121	731.568	0.3882	731.725	0.15842	731.568	0.45549				731.725	75.647
730.753	0.064705	730.753	0.099604	730.596	0.39271	730.753	0.17124	730.596	0.44221				730.753	59.875
729.78	0.051938	729.78	0.10782	729.623	0.39347	729.78	0.18248	729.623	0.42495				729.78	49.941
728.808	0.037273	728.808	0.11465	728.651	0.3909	728.808	0.19189	728.651	0.40405				728.808	44.79
727.835	0.023342	727.835	0.12101	727.678	0.38448	727.835	0.19917	727.678	0.37997				727.835	39.236
726.863	0.013391	726.863	0.12505	726.705	0.37276	726.863	0.20445	726.705	0.35337				726.863	45.107
725.89	0.0092053	725.89	0.12589	725.733	0.35562	725.89	0.20753	725.733	0.32471				725.89	45.499
724.918	0.0099082	724.918	0.12299	724.76	0.33327	724.918	0.20826	724.76	0.29456				724.918	42.253
723.945	0.012938	723.945	0.11678	723.788	0.30616	723.945	0.20652	723.788	0.26337				723.945	41.621
722.973	0.015819	722.973	0.10885	722.815	0.27511	722.973	0.20226	722.815	0.23176				722.973	43.342
722	0.016979	722	0.10133	721.843	0.241	722	0.19551	721.843	0.20023				722	45.465
721.027	0.016018	721.027	0.095582	720.87	0.20521	721.027	0.18624	720.87	0.16931				721.027	44.056
720.055	0.013876	720.055	0.091495	719.897	0.16922	720.055	0.17454	719.897	0.13947				720.055	53.01
719.082	0.010071	719.082	0.087822	718.925	0.13503	719.082	0.16079	718.925	0.1112				719.082	68.399
718.11	0.0067188	718.11	0.083133	717.952	0.10276	718.11	0.14558	717.952	0.085065				718.11	83.486
717.137	0.0077174	717.137	0.076929	716.98	0.073926	717.137	0.12981	716.98	0.061629				717.137	89.626
716.165	0.014633	716.165	0.069288	716.007	0.051369	716.165	0.11467	716.007	0.042017				716.165	83.7
715.192	0.024628	715.192	0.061594	715.035	0.036434	715.192	0.10189	715.035	0.028108				715.192	76.505
714.22	0.034456	714.22	0.054165	714.062	0.030448	714.22	0.089529	714.062	0.018052				714.22	65.157
713.247	0.042761	713.247	0.049263	713.089	0.034998	713.247	0.073063	713.089	0.0072753				713.247	47.147
712.275	0.048865	712.275	0.046605	712.117	0.048505	712.275	0.057097	712.117	0.0011043				712.275	29.25
711.302	0.051842	711.302	0.045429	711.144	0.067602	711.302	0.042597	711.144	2.9908e-07				711.302	28.347
710.329	0.051054	710.329	0.046826	710.172	0.087016	710.329	0.030248	710.172	0.0043608				710.329	26.965
709.357	0.045059	709.357	0.052635	709.199	0.098486	709.357	0.020216	709.199	0.014409				709.357	25.094
708.384	0.035912	708.384	0.063137	708.227	0.12315	708.384	0.012674	708.227	0.030143				708.384	29.665
707.412	0.026647	707.412	0.075478	707.254	0.14851	707.412	0.0077952	707.254	0.051235				707.412	33.144
706.439	0.018406	706.439	0.082852	706.281	0.17056	706.439	0.0079006	706.281	0.079074				706.439	23.986
705.467	0.010302	705.467	0.070556	705.309	0.18521	705.467	0.01395	705.309	0.11393				705.467	18.745
704.494	0.0040427	704.494	0.033606	704.336	0.18663	704.494	0.025141	704.336	0.15541				704.494	28.925
703.522	-0.00087532	703.522	8.6406e-07	703.364	0.15296	703.522	0.039465	703.364	0.20315				703.522	34.676
702.549	1.0007e-05	702.549	0.0022801	702.391	0.08985	702.549	0.049118	702.391	0.25404				702.549	39.028
701.577	0.0022445	701.577	0.033181	701.419	0.027903	701.577	0.042207	701.419	0.29923				701.577	46.139
700.604	0.010026	700.604	0.062266	700.446	5.5991e-16	700.604	3.1879e-15	700.446	0.30939				700.604	40.273
													699.631	34.181
													698.659	33.291
													697.686	28.639
													696.714	19.53
													695.741	21.89
													694.769	39.832
													693.796	45.52
													692.824	42.117
													691.851	35.251
													690.879	26.66
													689.906	21.346
													688.933	13.552
													687.961	4.9323
													686.988	2.456
													686.016	9.2994
													685.043	10.625
													684.071	25.191
													683.098	42.068
													682.126	63.573
													681.153	88.426
													680.181	97.053
													679.208	84.41
													678.236	75.549
													677.263	61.042
													676.29	34.092
													675.318	11.57
													674.345	10.613
													673.373	1.4493
													672.4	0.0064949
													671.428	8.4249
													670.455	4.689
													669.483	8.4144
													668.51	17.249
													667.538	25.862
													666.565	40.722
													665.592	66.636
													664.62	94.05
													663.647	104.21
													662.675	112.31
													661.702	113.82
													660.73	103.77
													659.757	98.174
													658.785	93.076
													657.812	96.399
													656.84	102.13
													655.867	105.16
													654.894	104.61
													653.922	89.47
													652.949	63.035
													651.977	44.714
													651.004	44.358
													650.032	42.122
													649.059	41.902
													648.087	39.338
													647.114	39.822
													646.142	42.999
													645.169	42.279
													644.196	28.879
													643.224	28.135
													642.251	42.153
													641.279	59.139
													640.306	74.52
													639.334	76.646
													638.361	74.759
													637.389	81.377
													636.416	98.784
													635.444	104.07
													634.471	96.989
													633.499	79.086
													632.526	53.108
													631.553	33.846
													630.581	25.795
													629.608	8.2274
													628.636	0.17153
													627.663	8.3631
													626.691	20.363
													625.718	23.975
													624.746	25.403
													623.773	28.756
													622.801	40.939
													621.828	56.582
													620.855	79.473
													619.883	96.093
													618.91	132.29
													617.938	206.56
													616.965	335.37
													615.993	514.43
													615.02	726.14
													614.048	940.48
													613.075	1088.1
													612.103	1134.3
													611.13	1093.9
													610.157	949.8
													609.185	736.51
													608.212	521.2
													607.24	350.25
													606.267	212.76
													605.295	142.13
													604.322	114.42
													603.35	103.06
													602.377	97.427
													601.405	92.552
													600.432	84.264
													599.459	66.851
													598.487	58.326
													597.514	56.728
													596.542	35.181
													595.569	30.605
													594.597	30.973
													593.624	30.042
													592.652	20.407
													591.679	9.9802
													590.707	9.3177
													589.734	8.1023
													588.761	6.0267
													587.789	2.6474
													586.816	0.0046286
													585.844	7.5076
													584.871	18.035
													583.899	22.412
													582.926	18.772
													581.954	31.342
													580.981	48.207
													580.009	62.14
													579.036	69.442
													578.064	72.387
													577.091	88.942
													576.118	113.03
													575.146	138.98
													574.173	164.42
													573.201	194.39
													572.228	229.05
													571.256	253.97
													570.283	263.2
													569.311	256.98
													568.338	239.78
													567.366	210.55
													566.393	171.29
													565.42	131.1
													564.448	94.809
													563.475	55.715
													562.503	34.468
													561.53	22.003
													560.558	11.548
													559.585	4.3431
													558.613	8.611
													557.64	14.924
													556.668	22.065
													555.695	23.168
													554.722	18.006
													553.75	20.998
													552.777	43.984
													551.805	55.081
													550.832	48.101
													549.86	27.085
													548.887	22.622
													547.915	26.991
													546.942	25.812
													545.97	16.075
													544.997	16.698
													544.024	26.272
													543.052	33.792
													542.079	37.333
													541.107	28.83
													540.134	19.338
													539.162	24.268
													538.189	33.573
													537.217	36.408
													536.244	21.175
													535.272	21.403
													534.299	19.338
													533.326	24.802
													532.354	39.023
													531.381	55.75
													530.409	84.483
													529.436	109.15
													528.464	122.22
													527.491	118.52
													526.519	106.44
													525.546	98.883
													524.574	86.867
													523.601	81.894
													522.629	83.779
													521.656	103.51
													520.683	139.68
													519.711	174.83
													518.738	198.81
													517.766	206.84
													516.793	198.67
													515.821	167.8
													514.848	134.03
													513.876	109.11
													512.903	75.683
													511.931	59.664
													510.958	58.994
													509.985	65.391
													509.013	68.262
													508.04	53.98
													507.068	40.904
													506.095	35.547
													505.123	33.124
													504.15	42.783
													503.178	40.701
													502.205	40.73
													501.233	39.745
													500.26	32.536
													499.287	31.761
													498.315	18.505
													497.342	15.208
													496.37	22.207
													495.397	21.099
													494.425	20.54
													493.452	16.132
													492.48	13.01
													491.507	9.726
													490.535	2.3046
													489.562	1.7859
													488.589	0.0085153
													487.617	15.974
													486.644	45.046
													485.672	62.223
													484.699	65.521
													483.727	65.24
													482.754	68.198
													481.782	67.945
													480.809	60.647
													479.837	51.17
													478.864	47.062
													477.892	51.237
													476.919	47.877
													475.946	47.276
													474.974	49.972
													474.001	54.7
													473.029	60.664
													472.056	71.997
													471.084	79.335
													470.111	74.512
													469.139	63.917
													468.166	48.406
													467.194	36.811
													466.221	47.001
													465.248	65.986
													464.276	78.668
													463.303	90.282
													462.331	106.41
													461.358	114.31
													460.386	117.83
													459.413	110.36
													458.441	88.209
													457.468	69.945
													456.496	63.775
													455.523	64.38
													454.55	65.353
													453.578	69.224
													452.605	75.035
													451.633	95.606
													450.66	114.58
													449.688	107.79
													448.715	81.855
													447.743	58.884
													446.77	59.913
													445.798	59.314
													444.825	54.845
													443.852	53.525
													442.88	56.016
													441.907	69.025
													440.935	69.791
													439.962	55.018
													438.99	32.429
													438.017	27.112
													437.045	30.303
													436.072	18.074
													435.1	5.3759
													434.127	8.2533
													433.154	9.6494
													432.182	10.335
													431.209	7.3994
													430.237	0.0013247
													429.264	8.9707
													428.292	27.512
													427.319	36.496
													426.347	44.608
													425.374	48.964
													424.402	46.026
													423.429	35.404
													422.457	30.541
													421.484	16.709
													420.511	1.5693
													419.539	6.466
													418.566	11.358
													417.594	13.822
													416.621	44.397
													415.649	70.254
													414.676	86.925
													413.704	115.08
													412.731	142.82
													411.759	149.73
													410.786	154.66
													409.813	169.01
													408.841	180.98
													407.868	187.65
													406.896	206.62
													405.923	214.74
													404.951	224.4
													403.978	244.69
													403.006	254.66
													402.033	257.39
													401.061	263.1
													400.088	254.47

## Sheet: Fig 4(e)
	Fig 4 (e) Immune cell Raman spectra
Raman shift [1/cm]	Intensity	intensity	intensity	intensity
1800.32	0.094006	0.096574	0.077041	0.094361
1799.35	0.085044	0.098953	0.07213	0.095238
1798.37	0.07529	0.099291	0.068502	0.094937
1797.4	0.064107	0.09877	0.067863	0.09188
1796.43	0.05693	0.097279	0.069095	0.088626
1795.45	0.052098	0.092028	0.072356	0.08816
1794.48	0.055082	0.087984	0.073894	0.088376
1793.51	0.062911	0.08649	0.076002	0.088759
1792.54	0.072906	0.087841	0.077995	0.093626
1791.56	0.08325	0.099879	0.081254	0.10129
1790.59	0.088616	0.11004	0.081103	0.10889
1789.62	0.091382	0.12016	0.080944	0.11114
1788.65	0.094722	0.12621	0.083233	0.11161
1787.67	0.096169	0.12996	0.088186	0.10971
1786.7	0.097735	0.12544	0.092787	0.10824
1785.73	0.099558	0.11204	0.097892	0.10896
1784.76	0.10326	0.097508	0.10139	0.11496
1783.78	0.10508	0.08608	0.10478	0.12246
1782.81	0.10546	0.079105	0.10352	0.12954
1781.84	0.10166	0.084732	0.10071	0.13276
1780.87	0.093815	0.089514	0.093384	0.12476
1779.89	0.085549	0.10221	0.085442	0.1093
1778.92	0.079701	0.11598	0.081193	0.092172
1777.95	0.076404	0.12919	0.077551	0.079976
1776.98	0.075522	0.13197	0.075637	0.075246
1776	0.078286	0.12924	0.076407	0.079104
1775.03	0.081556	0.12612	0.078162	0.097488
1774.06	0.083368	0.11897	0.080061	0.11822
1773.09	0.082761	0.1064	0.079142	0.13788
1772.11	0.079408	0.09908	0.079497	0.15043
1771.14	0.07564	0.093461	0.078936	0.14957
1770.17	0.067493	0.096079	0.080306	0.13936
1769.2	0.060515	0.10212	0.085633	0.12787
1768.22	0.05856	0.10901	0.089983	0.11554
1767.25	0.059192	0.11418	0.096957	0.10467
1766.28	0.061985	0.12486	0.10315	0.10008
1765.31	0.068576	0.13165	0.10819	0.10503
1764.33	0.07958	0.13066	0.1121	0.11107
1763.36	0.093732	0.12368	0.11151	0.1173
1762.39	0.10698	0.12041	0.10809	0.12148
1761.42	0.11788	0.12017	0.10372	0.12339
1760.44	0.12099	0.11873	0.10269	0.1213
1759.47	0.12133	0.11458	0.10447	0.11919
1758.5	0.11851	0.10819	0.10579	0.11176
1757.53	0.10885	0.10723	0.10927	0.10706
1756.55	0.09579	0.10991	0.11139	0.10907
1755.58	0.086737	0.10807	0.11654	0.11491
1754.61	0.082025	0.1052	0.12226	0.12195
1753.63	0.080635	0.10471	0.12252	0.13093
1752.66	0.082711	0.11029	0.12151	0.14386
1751.69	0.088668	0.11774	0.12057	0.15496
1750.72	0.095295	0.12071	0.12032	0.15883
1749.74	0.10149	0.12373	0.12018	0.15571
1748.77	0.10473	0.12599	0.11751	0.1425
1747.8	0.10542	0.13394	0.11399	0.1282
1746.83	0.10379	0.14	0.10963	0.11443
1745.86	0.1007	0.13913	0.10687	0.10052
1744.88	0.094303	0.13588	0.1038	0.091254
1743.91	0.087072	0.13331	0.097341	0.091794
1742.94	0.08331	0.13117	0.092733	0.10028
1741.96	0.082147	0.12504	0.089621	0.11191
1740.99	0.082138	0.11915	0.088331	0.12261
1740.02	0.082612	0.11808	0.090871	0.12977
1739.05	0.084213	0.11709	0.093046	0.13283
1738.07	0.088764	0.11969	0.09636	0.13353
1737.1	0.091933	0.12442	0.10129	0.13007
1736.13	0.092986	0.12746	0.10612	0.12529
1735.16	0.092717	0.13299	0.11068	0.12411
1734.18	0.092179	0.13819	0.11311	0.12601
1733.21	0.091663	0.1405	0.11629	0.12847
1732.24	0.092023	0.13988	0.11866	0.13032
1731.27	0.091142	0.13879	0.11834	0.12735
1730.29	0.090086	0.1324	0.11681	0.12137
1729.32	0.089022	0.11871	0.11228	0.1135
1728.35	0.088124	0.10632	0.10671	0.10187
1727.38	0.085795	0.099314	0.10029	0.088595
1726.4	0.082117	0.095295	0.092166	0.080678
1725.43	0.077402	0.095735	0.08452	0.079501
1724.46	0.072503	0.099715	0.080132	0.081845
1723.49	0.068792	0.10614	0.079954	0.086398
1722.51	0.068025	0.114	0.082465	0.091233
1721.54	0.067056	0.1198	0.086177	0.094575
1720.57	0.067762	0.12079	0.090544	0.097436
1719.6	0.070195	0.11862	0.095337	0.099461
1718.62	0.073871	0.11768	0.098869	0.10075
1717.65	0.077286	0.11789	0.098177	0.10269
1716.68	0.0778	0.11695	0.093219	0.10724
1715.71	0.075523	0.11539	0.08677	0.11209
1714.73	0.072481	0.11258	0.083007	0.11624
1713.76	0.069726	0.10926	0.082971	0.12053
1712.79	0.067694	0.10605	0.08593	0.12263
1711.82	0.065183	0.103	0.091532	0.12354
1710.84	0.063681	0.10147	0.099318	0.12312
1709.87	0.064837	0.10159	0.11044	0.12208
1708.9	0.067714	0.10462	0.12342	0.12277
1707.93	0.071526	0.11002	0.13559	0.1235
1706.95	0.075705	0.11506	0.14634	0.12211
1705.98	0.080043	0.1176	0.15726	0.12076
1705.01	0.083368	0.11802	0.17052	0.12061
1704.04	0.087017	0.11914	0.18606	0.12435
1703.06	0.090004	0.11862	0.20014	0.128
1702.09	0.091882	0.11449	0.21338	0.13229
1701.12	0.094442	0.10951	0.22563	0.13711
1700.14	0.098563	0.10658	0.23693	0.1438
1699.17	0.10453	0.10667	0.24621	0.152
1698.2	0.11489	0.1091	0.25161	0.15929
1697.23	0.12829	0.11328	0.25247	0.16402
1696.26	0.1426	0.12021	0.25259	0.17002
1695.28	0.15465	0.13123	0.25591	0.17808
1694.31	0.16869	0.14267	0.26216	0.18632
1693.34	0.18232	0.15031	0.27071	0.19216
1692.37	0.19466	0.15216	0.28458	0.19501
1691.39	0.20314	0.15125	0.3024	0.20079
1690.42	0.20686	0.15092	0.32253	0.21076
1689.45	0.20668	0.15006	0.34111	0.22073
1688.47	0.20524	0.14673	0.35799	0.2314
1687.5	0.20184	0.14527	0.36854	0.24081
1686.53	0.19856	0.14934	0.3768	0.24677
1685.56	0.19715	0.1555	0.38248	0.25011
1684.58	0.20291	0.16001	0.38571	0.24449
1683.61	0.2106	0.1642	0.38907	0.23449
1682.64	0.21814	0.16608	0.39484	0.21966
1681.67	0.22019	0.16838	0.40303	0.21013
1680.69	0.21958	0.17447	0.415	0.20661
1679.72	0.21672	0.1813	0.4307	0.20647
1678.75	0.21343	0.18593	0.45109	0.21151
1677.78	0.21138	0.194	0.46795	0.22174
1676.8	0.21536	0.20449	0.48527	0.23152
1675.83	0.22732	0.21114	0.49899	0.24324
1674.86	0.24676	0.2133	0.51027	0.25314
1673.89	0.2666	0.21475	0.51618	0.26277
1672.91	0.28394	0.21343	0.51621	0.26985
1671.94	0.29488	0.21231	0.51063	0.27894
1670.97	0.30174	0.21225	0.5027	0.2884
1670	0.30396	0.21225	0.49365	0.29541
1669.02	0.30288	0.21278	0.48189	0.3032
1668.05	0.30017	0.21627	0.46521	0.31463
1667.08	0.29748	0.21955	0.44834	0.32522
1666.11	0.29738	0.21708	0.43122	0.33827
1665.13	0.29881	0.21061	0.41664	0.35081
1664.16	0.29985	0.20642	0.40199	0.36048
1663.19	0.2974	0.20388	0.38915	0.36955
1662.22	0.29137	0.20672	0.37697	0.37619
1661.24	0.2825	0.21552	0.36528	0.37835
1660.27	0.27191	0.22758	0.35362	0.37627
1659.3	0.26098	0.24089	0.33979	0.37295
1658.33	0.24926	0.25118	0.32407	0.36979
1657.35	0.23696	0.25707	0.30754	0.36635
1656.38	0.22496	0.25432	0.29108	0.36018
1655.41	0.21847	0.24433	0.27678	0.34795
1654.44	0.21461	0.23449	0.2642	0.33076
1653.46	0.21004	0.22681	0.25434	0.31287
1652.49	0.20542	0.22687	0.24424	0.29119
1651.52	0.20122	0.23224	0.23354	0.26524
1650.55	0.19802	0.23306	0.22423	0.2386
1649.57	0.19452	0.22951	0.21219	0.21316
1648.6	0.1884	0.21939	0.19788	0.19011
1647.63	0.17928	0.20518	0.18038	0.17349
1646.65	0.16563	0.1858	0.16068	0.15934
1645.68	0.15655	0.1628	0.14125	0.14721
1644.71	0.14245	0.14256	0.12293	0.13592
1643.74	0.12537	0.12722	0.10468	0.12622
1642.77	0.10683	0.11911	0.089749	0.1152
1641.79	0.091375	0.11422	0.08071	0.10186
1640.82	0.077632	0.10777	0.078368	0.089923
1639.85	0.064387	0.10527	0.076961	0.079572
1638.88	0.052866	0.10576	0.079408	0.070706
1637.9	0.045883	0.10786	0.083202	0.068056
1636.93	0.043359	0.10982	0.088411	0.069481
1635.96	0.048648	0.1106	0.093374	0.072055
1634.98	0.055143	0.11112	0.09489	0.070322
1634.01	0.063382	0.11012	0.092975	0.065976
1633.04	0.071497	0.1082	0.092307	0.062716
1632.07	0.079094	0.10326	0.090732	0.061355
1631.09	0.079804	0.097676	0.087667	0.064819
1630.12	0.072913	0.09434	0.080828	0.07278
1629.15	0.06439	0.092356	0.075252	0.086254
1628.18	0.060318	0.090927	0.07056	0.10607
1627.2	0.062438	0.089308	0.067064	0.12723
1626.23	0.070993	0.087597	0.062765	0.14436
1625.26	0.084317	0.084019	0.059507	0.15109
1624.29	0.099581	0.083478	0.060588	0.1529
1623.31	0.11181	0.086004	0.066543	0.15653
1622.34	0.12081	0.088874	0.074382	0.15962
1621.37	0.12197	0.09172	0.085612	0.16408
1620.4	0.11795	0.095939	0.098289	0.17447
1619.42	0.1149	0.1004	0.11391	0.19155
1618.45	0.11563	0.1079	0.12797	0.20826
1617.48	0.12016	0.11785	0.13816	0.21749
1616.51	0.1271	0.12996	0.14149	0.21637
1615.53	0.13399	0.13811	0.14053	0.20634
1614.56	0.13983	0.14995	0.13474	0.19531
1613.59	0.13928	0.15917	0.12655	0.18697
1612.62	0.13892	0.16567	0.11763	0.18434
1611.64	0.1383	0.16627	0.11369	0.19069
1610.67	0.14141	0.16294	0.11522	0.20996
1609.7	0.14648	0.15376	0.12249	0.23523
1608.73	0.1518	0.14382	0.13143	0.25588
1607.75	0.15988	0.13298	0.14121	0.265
1606.78	0.16867	0.12312	0.14954	0.26054
1605.81	0.17307	0.10888	0.15614	0.24859
1604.84	0.17216	0.096192	0.15795	0.23059
1603.86	0.16382	0.086008	0.15643	0.2102
1602.89	0.15303	0.085042	0.15064	0.19458
1601.92	0.14161	0.0893	0.1449	0.18372
1600.94	0.13021	0.099051	0.13895	0.18261
1599.97	0.11745	0.11063	0.13228	0.19239
1599	0.10726	0.12183	0.12627	0.20555
1598.03	0.10235	0.13336	0.12345	0.21501
1597.06	0.10225	0.14391	0.12374	0.22063
1596.08	0.10416	0.14617	0.12643	0.22454
1595.11	0.10753	0.1428	0.12736	0.22414
1594.14	0.11369	0.13564	0.12831	0.22103
1593.16	0.12064	0.13048	0.12734	0.2198
1592.19	0.1279	0.12598	0.12787	0.21774
1591.22	0.13211	0.12613	0.12741	0.22457
1590.25	0.13263	0.12669	0.12445	0.24093
1589.28	0.13154	0.12714	0.1216	0.25727
1588.3	0.12726	0.13275	0.12142	0.2711
1587.33	0.12285	0.13908	0.1218	0.28157
1586.36	0.11904	0.1404	0.12196	0.2822
1585.38	0.11583	0.14011	0.11858	0.27116
1584.41	0.11636	0.13787	0.11685	0.25198
1583.44	0.11863	0.13847	0.11417	0.22789
1582.47	0.12233	0.13984	0.11183	0.1964
1581.49	0.12328	0.1428	0.10681	0.16969
1580.52	0.1204	0.14092	0.098944	0.14638
1579.55	0.11586	0.13738	0.090812	0.1277
1578.58	0.10869	0.13383	0.086402	0.1162
1577.6	0.10085	0.12963	0.08401	0.11174
1576.63	0.093831	0.12264	0.08387	0.11128
1575.66	0.087312	0.11797	0.085373	0.11113
1574.69	0.086246	0.11969	0.090574	0.11363
1573.71	0.091988	0.12547	0.095538	0.11503
1572.74	0.10193	0.131	0.10007	0.11199
1571.77	0.11026	0.13634	0.10203	0.11056
1570.8	0.11778	0.1361	0.10073	0.10382
1569.82	0.12326	0.1316	0.096065	0.092877
1568.85	0.1248	0.12611	0.091019	0.080878
1567.88	0.11953	0.12259	0.084049	0.076356
1566.91	0.10913	0.11738	0.0762	0.077508
1565.93	0.094364	0.11511	0.069583	0.075982
1564.96	0.081991	0.12032	0.066304	0.074155
1563.99	0.075627	0.12626	0.067313	0.071243
1563.02	0.074853	0.13105	0.074624	0.069253
1562.04	0.079823	0.13511	0.085965	0.070361
1561.07	0.09233	0.13377	0.099685	0.066997
1560.1	0.1049	0.12738	0.11383	0.062965
1559.13	0.11657	0.12108	0.12947	0.066358
1558.15	0.12272	0.1136	0.1409	0.082572
1557.18	0.12338	0.10466	0.14583	0.10084
1556.21	0.11846	0.10011	0.14692	0.11603
1555.24	0.11172	0.1024	0.14532	0.12489
1554.26	0.10637	0.10679	0.14274	0.1308
1553.29	0.10417	0.11375	0.13945	0.13549
1552.32	0.10868	0.12395	0.13628	0.13495
1551.35	0.11648	0.13322	0.13336	0.12821
1550.37	0.12277	0.14018	0.13428	0.12294
1549.4	0.12837	0.14421	0.14279	0.12164
1548.43	0.12979	0.14451	0.15183	0.12302
1547.45	0.12638	0.14279	0.15915	0.12151
1546.48	0.12083	0.14309	0.16886	0.1185
1545.51	0.11451	0.14509	0.17851	0.1134
1544.54	0.10816	0.14638	0.18845	0.11325
1543.57	0.10397	0.15093	0.1964	0.11613
1542.59	0.10639	0.16073	0.20285	0.11737
1541.62	0.1125	0.17262	0.20589	0.12026
1540.65	0.1241	0.1852	0.21164	0.12661
1539.67	0.13558	0.1982	0.22221	0.13053
1538.7	0.14169	0.21475	0.23187	0.13198
1537.73	0.14303	0.23128	0.24116	0.12956
1536.76	0.14245	0.24927	0.25412	0.12237
1535.79	0.1387	0.26523	0.27008	0.11651
1534.81	0.12922	0.2811	0.29318	0.11279
1533.84	0.12014	0.29924	0.32015	0.11007
1532.87	0.11688	0.31842	0.34908	0.10845
1531.89	0.11927	0.33682	0.37844	0.10839
1530.92	0.12732	0.35595	0.41076	0.11117
1529.95	0.13342	0.38	0.44379	0.11647
1528.98	0.1355	0.41164	0.47368	0.1256
1528.01	0.13575	0.44596	0.50277	0.13744
1527.03	0.136	0.48235	0.53117	0.14899
1526.06	0.13133	0.52012	0.55962	0.1655
1525.09	0.1195	0.5581	0.5928	0.18074
1524.11	0.1101	0.589	0.62638	0.19472
1523.14	0.10533	0.60797	0.66202	0.20745
1522.17	0.10448	0.61264	0.7	0.21543
1521.2	0.10885	0.60334	0.73827	0.21997
1520.22	0.11688	0.58365	0.77363	0.2203
1519.25	0.12955	0.55903	0.80524	0.21488
1518.28	0.14603	0.53152	0.83227	0.20432
1517.31	0.16446	0.50245	0.85016	0.18786
1516.33	0.17499	0.47768	0.85733	0.17051
1515.36	0.17571	0.4539	0.85758	0.15019
1514.39	0.16957	0.42932	0.85151	0.13263
1513.42	0.155	0.40406	0.83994	0.12259
1512.44	0.13616	0.3733	0.82249	0.11701
1511.47	0.11733	0.33598	0.7979	0.11498
1510.5	0.10217	0.29568	0.76689	0.1148
1509.53	0.093389	0.25641	0.72894	0.11421
1508.55	0.089281	0.21822	0.6823	0.11247
1507.58	0.089152	0.18304	0.62441	0.10676
1506.61	0.088741	0.15691	0.55649	0.10059
1505.64	0.086548	0.13818	0.48613	0.097413
1504.66	0.081266	0.12659	0.41835	0.10134
1503.69	0.072749	0.1211	0.3531	0.11246
1502.72	0.065952	0.11768	0.29725	0.12428
1501.75	0.060885	0.11695	0.25393	0.13596
1500.77	0.059862	0.11484	0.22297	0.14769
1499.8	0.062175	0.10877	0.19959	0.15342
1498.83	0.06364	0.098368	0.17996	0.15093
1497.86	0.06715	0.086616	0.15774	0.13924
1496.88	0.070776	0.075208	0.13242	0.12365
1495.91	0.072453	0.066849	0.10617	0.10966
1494.94	0.073204	0.062638	0.081238	0.096552
1493.96	0.072124	0.063907	0.061151	0.083545
1492.99	0.071503	0.073512	0.050717	0.072318
1492.02	0.06968	0.087195	0.0495	0.065873
1491.05	0.066995	0.096039	0.054967	0.065412
1490.08	0.063034	0.10237	0.061992	0.065887
1489.1	0.054025	0.10594	0.068365	0.068667
1488.13	0.044784	0.10506	0.071665	0.075118
1487.16	0.034607	0.098596	0.073843	0.084283
1486.18	0.026214	0.094009	0.077163	0.096349
1485.21	0.024501	0.091935	0.085245	0.10681
1484.24	0.028046	0.092396	0.10143	0.11491
1483.27	0.036561	0.10029	0.12342	0.1239
1482.3	0.04627	0.11224	0.14714	0.13178
1481.32	0.057677	0.13022	0.16944	0.14
1480.35	0.071429	0.1575	0.18484	0.14907
1479.38	0.086057	0.19335	0.1941	0.16342
1478.4	0.10405	0.2312	0.19792	0.18247
1477.43	0.12567	0.26832	0.20143	0.20486
1476.46	0.15145	0.30688	0.20746	0.23112
1475.49	0.18195	0.34686	0.21892	0.25992
1474.52	0.21528	0.3853	0.23691	0.28977
1473.54	0.24745	0.42442	0.25983	0.31938
1472.57	0.27697	0.46684	0.28341	0.34341
1471.6	0.30611	0.51353	0.30646	0.36388
1470.62	0.33454	0.55688	0.32523	0.38245
1469.65	0.36088	0.59731	0.34326	0.39995
1468.68	0.38586	0.62925	0.36185	0.41256
1467.71	0.40927	0.6528	0.3837	0.42354
1466.73	0.43276	0.67098	0.40435	0.4344
1465.76	0.4575	0.68739	0.42323	0.44988
1464.79	0.48317	0.69403	0.43918	0.46878
1463.82	0.50518	0.69589	0.45266	0.49293
1462.84	0.52302	0.69708	0.46041	0.51743
1461.87	0.53733	0.69512	0.4625	0.54358
1460.9	0.54332	0.68676	0.45885	0.57125
1459.93	0.53842	0.67512	0.45291	0.59404
1458.95	0.5215	0.66026	0.44622	0.60746
1457.98	0.49492	0.64222	0.43718	0.6113
1457.01	0.4666	0.62312	0.42221	0.60385
1456.04	0.44184	0.60003	0.40358	0.59075
1455.06	0.42621	0.56862	0.38547	0.57609
1454.09	0.41576	0.53945	0.37298	0.56838
1453.12	0.41062	0.51029	0.36469	0.56583
1452.15	0.41193	0.48124	0.36024	0.57581
1451.17	0.41403	0.45287	0.35805	0.59635
1450.2	0.41362	0.42814	0.35558	0.62243
1449.23	0.40487	0.4061	0.35179	0.65036
1448.26	0.39034	0.38638	0.34203	0.67047
1447.28	0.37354	0.36815	0.3227	0.67791
1446.31	0.35752	0.3472	0.29622	0.67314
1445.34	0.34195	0.32723	0.26729	0.65721
1444.37	0.32001	0.31209	0.23957	0.63149
1443.39	0.29657	0.29574	0.21341	0.59556
1442.42	0.27638	0.28042	0.19039	0.55658
1441.45	0.25943	0.26635	0.17068	0.51262
1440.47	0.24405	0.2554	0.15174	0.47136
1439.5	0.22655	0.24318	0.13541	0.43671
1438.53	0.20986	0.23361	0.11926	0.40155
1437.56	0.19479	0.22486	0.10299	0.37008
1436.59	0.1828	0.21303	0.086847	0.34306
1435.61	0.16857	0.20297	0.070976	0.31682
1434.64	0.15072	0.19343	0.057502	0.29156
1433.67	0.13627	0.18331	0.0473	0.26711
1432.69	0.13148	0.17817	0.041752	0.24236
1431.72	0.13534	0.18241	0.041981	0.21644
1430.75	0.14471	0.1963	0.044636	0.19739
1429.78	0.15736	0.21733	0.052264	0.18681
1428.81	0.17188	0.24997	0.06408	0.17917
1427.83	0.19098	0.28889	0.079372	0.18006
1426.86	0.21431	0.32742	0.093332	0.18624
1425.89	0.23689	0.36471	0.10595	0.1932
1424.91	0.25898	0.39227	0.11853	0.20544
1423.94	0.28417	0.40957	0.13072	0.22014
1422.97	0.31831	0.4214	0.14301	0.23463
1422	0.35947	0.43115	0.15662	0.24788
1421.02	0.40338	0.44088	0.16923	0.26344
1420.05	0.44469	0.4486	0.18329	0.2796
1419.08	0.47559	0.45718	0.19731	0.29301
1418.11	0.49512	0.46568	0.20845	0.30263
1417.13	0.50161	0.4717	0.21287	0.30448
1416.16	0.49252	0.4712	0.21007	0.29937
1415.19	0.46805	0.45735	0.20086	0.28919
1414.22	0.43306	0.43165	0.18543	0.27216
1413.24	0.3949	0.39698	0.16703	0.25209
1412.27	0.35796	0.35858	0.14962	0.22814
1411.3	0.3208	0.32161	0.13628	0.20693
1410.33	0.28269	0.28274	0.12838	0.18863
1409.35	0.23903	0.24548	0.12698	0.17187
1408.38	0.19435	0.21532	0.13055	0.15781
1407.41	0.15443	0.19315	0.13448	0.14755
1406.44	0.12146	0.17219	0.13617	0.14263
1405.46	0.096742	0.15052	0.13595	0.13824
1404.49	0.082613	0.128	0.13363	0.13251
1403.52	0.077233	0.10555	0.13199	0.12966
1402.55	0.079368	0.088988	0.13439	0.1261
1401.57	0.083338	0.077874	0.14158	0.12241
1400.6	0.083479	0.07102	0.15259	0.11983
1399.63	0.076848	0.067513	0.17305	0.11895
1398.66	0.065888	0.070855	0.19893	0.12143
1397.68	0.053934	0.080649	0.22506	0.12258
1396.71	0.047529	0.090361	0.25087	0.12256
1395.74	0.047635	0.099483	0.27711	0.11924
1394.77	0.051998	0.10727	0.30217	0.11007
1393.79	0.057904	0.11038	0.32518	0.10264
1392.82	0.0661	0.1118	0.34513	0.09603
1391.85	0.075218	0.11301	0.36069	0.09004
1390.88	0.081876	0.11619	0.37553	0.090077
1389.9	0.085791	0.11912	0.39388	0.095626
1388.93	0.084513	0.12339	0.41074	0.10164
1387.96	0.080719	0.13086	0.42593	0.10368
1386.98	0.079089	0.13971	0.443	0.104
1386.01	0.079005	0.15013	0.46478	0.10173
1385.04	0.07746	0.1589	0.48693	0.092005
1384.07	0.077156	0.16163	0.50762	0.085442
1383.1	0.077817	0.16391	0.52426	0.084653
1382.12	0.079204	0.16728	0.53716	0.089002
1381.15	0.07955	0.17072	0.5507	0.097172
1380.18	0.080797	0.17266	0.56402	0.10637
1379.2	0.08215	0.17201	0.57345	0.11355
1378.23	0.0819	0.17031	0.58182	0.11745
1377.26	0.079376	0.16685	0.59305	0.11705
1376.29	0.076343	0.16244	0.60698	0.11036
1375.32	0.071838	0.15585	0.61649	0.096348
1374.34	0.068604	0.15522	0.62231	0.084393
1373.37	0.065678	0.16585	0.62245	0.077889
1372.4	0.066733	0.18411	0.6202	0.076325
1371.42	0.072219	0.20648	0.62245	0.07784
1370.45	0.083872	0.23308	0.63056	0.083518
1369.48	0.099502	0.2592	0.64472	0.092879
1368.51	0.11106	0.28322	0.67028	0.10593
1367.53	0.1175	0.30094	0.70865	0.11922
1366.56	0.11993	0.30832	0.75346	0.12944
1365.59	0.11707	0.3065	0.79643	0.13586
1364.62	0.11093	0.30195	0.83538	0.14056
1363.64	0.10478	0.29517	0.86584	0.14296
1362.67	0.10443	0.28867	0.89076	0.14383
1361.7	0.10983	0.28715	0.91301	0.14435
1360.73	0.12339	0.29665	0.93132	0.14531
1359.75	0.14371	0.31669	0.94638	0.14816
1358.78	0.16588	0.34678	0.96266	0.15772
1357.81	0.19235	0.37806	0.97698	0.16733
1356.84	0.21857	0.40534	0.98582	0.17411
1355.86	0.24137	0.42916	0.98698	0.17698
1354.89	0.26097	0.44818	0.98	0.17436
1353.92	0.27735	0.46274	0.96447	0.16618
1352.95	0.28954	0.4772	0.94214	0.15816
1351.97	0.29671	0.49261	0.91292	0.15351
1351	0.30265	0.51331	0.87752	0.15087
1350.03	0.30934	0.53703	0.83798	0.15494
1349.06	0.32057	0.56117	0.79617	0.17123
1348.08	0.33921	0.58222	0.74891	0.19062
1347.11	0.36009	0.60367	0.69849	0.21137
1346.14	0.38266	0.62804	0.6468	0.22877
1345.17	0.40461	0.6539	0.59486	0.24107
1344.19	0.42248	0.67899	0.5434	0.24756
1343.22	0.43515	0.70325	0.4914	0.25053
1342.25	0.44237	0.72573	0.441	0.25097
1341.28	0.44471	0.74759	0.39691	0.24782
1340.3	0.44565	0.76569	0.3601	0.24665
1339.33	0.45068	0.77964	0.32928	0.25013
1338.36	0.46093	0.78899	0.30385	0.2509
1337.39	0.47281	0.79811	0.2795	0.251
1336.41	0.48525	0.80785	0.25744	0.24632
1335.44	0.49336	0.81027	0.23566	0.23923
1334.47	0.4956	0.79759	0.21388	0.22849
1333.49	0.49319	0.76893	0.18997	0.21482
1332.52	0.48213	0.72629	0.16716	0.19999
1331.55	0.45999	0.67399	0.15005	0.1848
1330.58	0.43225	0.61727	0.13794	0.17348
1329.61	0.40579	0.56002	0.12931	0.16782
1328.63	0.38169	0.50719	0.12359	0.16263
1327.66	0.35586	0.46867	0.11542	0.16314
1326.69	0.33239	0.44305	0.10738	0.168
1325.71	0.31017	0.41942	0.096867	0.18217
1324.74	0.29235	0.3945	0.085677	0.20304
1323.77	0.27758	0.36712	0.073644	0.22897
1322.8	0.26235	0.33629	0.062046	0.25797
1321.83	0.24418	0.30236	0.052852	0.2881
1320.85	0.22516	0.26624	0.045844	0.31776
1319.88	0.20927	0.22934	0.040432	0.34304
1318.91	0.19605	0.19608	0.037971	0.35898
1317.93	0.18054	0.17036	0.039413	0.36896
1316.96	0.16739	0.15055	0.042096	0.37143
1315.99	0.15822	0.13717	0.043797	0.37071
1315.02	0.15404	0.12664	0.04757	0.36399
1314.04	0.14777	0.12112	0.052309	0.35683
1313.07	0.14164	0.12006	0.056987	0.35005
1312.1	0.13446	0.12058	0.06258	0.34267
1311.13	0.12616	0.11927	0.06874	0.33394
1310.15	0.12009	0.11451	0.075943	0.32422
1309.18	0.11732	0.10588	0.087077	0.31496
1308.21	0.1144	0.094943	0.1022	0.30698
1307.24	0.11285	0.086488	0.11427	0.29872
1306.26	0.11649	0.081127	0.12135	0.29232
1305.29	0.11908	0.069547	0.12668	0.28517
1304.32	0.11547	0.064047	0.12877	0.28565
1303.35	0.11242	0.063675	0.12973	0.28446
1302.37	0.10628	0.063939	0.13213	0.27702
1301.4	0.09454	0.060242	0.13692	0.26243
1300.43	0.080007	0.05361	0.14903	0.24048
1299.46	0.065799	0.047395	0.171	0.21439
1298.48	0.051288	0.048128	0.2001	0.18742
1297.51	0.037969	0.060713	0.23135	0.16129
1296.54	0.031948	0.079443	0.26186	0.13854
1295.57	0.030981	0.09818	0.29356	0.11983
1294.59	0.035069	0.12188	0.32287	0.11259
1293.62	0.044685	0.14597	0.35005	0.10326
1292.65	0.05145	0.16165	0.37508	0.097924
1291.68	0.052739	0.16386	0.39883	0.097363
1290.7	0.053173	0.15884	0.42398	0.099661
1289.73	0.055112	0.15162	0.44891	0.10728
1288.76	0.058203	0.14964	0.47331	0.11957
1287.79	0.063599	0.15769	0.4983	0.13158
1286.81	0.076269	0.17027	0.52319	0.14044
1285.84	0.098282	0.18706	0.5521	0.14251
1284.87	0.12268	0.20802	0.58312	0.14028
1283.9	0.14335	0.23568	0.6163	0.12443
1282.92	0.15015	0.2613	0.65052	0.11237
1281.95	0.14667	0.2791	0.68677	0.10612
1280.98	0.14093	0.2956	0.72194	0.10603
1280.01	0.13748	0.31029	0.75101	0.11427
1279.03	0.13778	0.3236	0.77602	0.12841
1278.06	0.1429	0.33601	0.79855	0.14559
1277.09	0.15449	0.34629	0.81758	0.16529
1276.12	0.17192	0.35789	0.83743	0.18341
1275.14	0.1867	0.36911	0.85333	0.19471
1274.17	0.19645	0.38597	0.86457	0.19355
1273.2	0.19752	0.40216	0.87096	0.19333
1272.22	0.19649	0.41336	0.87302	0.18934
1271.25	0.19712	0.42439	0.86539	0.18208
1270.28	0.20215	0.43284	0.84483	0.1699
1269.31	0.21103	0.43804	0.81662	0.1532
1268.34	0.22069	0.44335	0.78339	0.13793
1267.36	0.22799	0.45276	0.74541	0.13069
1266.39	0.22881	0.46564	0.70703	0.13277
1265.42	0.22131	0.47305	0.66447	0.13804
1264.44	0.21014	0.47987	0.62329	0.14815
1263.47	0.19874	0.47672	0.5848	0.16479
1262.5	0.18561	0.45958	0.54952	0.17791
1261.53	0.17599	0.4312	0.51802	0.18795
1260.55	0.17278	0.3945	0.48888	0.18907
1259.58	0.17542	0.35587	0.46385	0.18004
1258.61	0.18336	0.32352	0.44129	0.16348
1257.64	0.19331	0.30224	0.4183	0.14489
1256.66	0.20038	0.28954	0.39498	0.12996
1255.69	0.20417	0.279	0.36874	0.11471
1254.72	0.20718	0.27298	0.34311	0.10798
1253.75	0.20791	0.26076	0.31742	0.10481
1252.77	0.20221	0.24104	0.2948	0.10608
1251.8	0.19906	0.21916	0.27848	0.11752
1250.83	0.19492	0.19952	0.26538	0.13501
1249.86	0.19039	0.18571	0.25383	0.15279
1248.88	0.18816	0.1804	0.24259	0.16651
1247.91	0.18544	0.18374	0.23004	0.1758
1246.94	0.17952	0.19191	0.21386	0.18022
1245.97	0.17154	0.20262	0.19407	0.17238
1244.99	0.16364	0.21225	0.17171	0.16021
1244.02	0.15122	0.215	0.14962	0.13752
1243.05	0.1426	0.21292	0.13232	0.11914
1242.08	0.13964	0.20814	0.12248	0.11027
1241.1	0.13578	0.20217	0.11896	0.11075
1240.13	0.13331	0.19509	0.11996	0.119
1239.16	0.13343	0.18748	0.12525	0.13136
1238.19	0.13267	0.18011	0.13339	0.14489
1237.21	0.12997	0.17129	0.13882	0.15673
1236.24	0.12572	0.16295	0.13656	0.15951
1235.27	0.11858	0.15115	0.12527	0.15501
1234.3	0.10469	0.13814	0.10961	0.14132
1233.32	0.095327	0.12685	0.0929	0.12896
1232.35	0.085562	0.11752	0.078179	0.12022
1231.38	0.076452	0.11251	0.067243	0.11784
1230.41	0.071889	0.11083	0.061136	0.11977
1229.43	0.07124	0.11024	0.061106	0.1231
1228.46	0.072813	0.10942	0.065637	0.12773
1227.49	0.076063	0.10965	0.070936	0.13117
1226.52	0.080188	0.10714	0.070833	0.13026
1225.54	0.081774	0.1001	0.068981	0.12575
1224.57	0.081762	0.094815	0.069618	0.11862
1223.6	0.085084	0.09243	0.070839	0.10894
1222.62	0.087757	0.09287	0.074423	0.10269
1221.65	0.091599	0.096196	0.081019	0.099045
1220.68	0.096354	0.099968	0.088664	0.093502
1219.71	0.099447	0.1019	0.095752	0.088584
1218.73	0.10392	0.10368	0.10158	0.08599
1217.76	0.10676	0.1092	0.10386	0.081505
1216.79	0.1078	0.1079	0.10131	0.0811
1215.82	0.10531	0.10911	0.099315	0.085452
1214.85	0.10284	0.11534	0.099067	0.093743
1213.87	0.10096	0.12132	0.097274	0.10566
1212.9	0.10008	0.12472	0.096817	0.12603
1211.93	0.10251	0.12518	0.096988	0.14962
1210.95	0.10855	0.12221	0.095289	0.17298
1209.98	0.12005	0.11889	0.094084	0.19583
1209.01	0.13932	0.11818	0.092173	0.21508
1208.04	0.15633	0.11991	0.085874	0.22562
1207.06	0.17053	0.11556	0.080201	0.23273
1206.09	0.17922	0.1146	0.076127	0.23464
1205.12	0.18046	0.11552	0.073498	0.23323
1204.15	0.17345	0.11396	0.072986	0.2316
1203.17	0.16066	0.1083	0.077295	0.22802
1202.2	0.14499	0.099471	0.08534	0.22043
1201.23	0.12765	0.092656	0.094483	0.21088
1200.26	0.11522	0.094572	0.10643	0.19738
1199.28	0.10433	0.10288	0.11621	0.18046
1198.31	0.090956	0.11306	0.12278	0.16199
1197.34	0.080787	0.12095	0.12706	0.14502
1196.37	0.071825	0.12742	0.12457	0.1377
1195.39	0.062698	0.13386	0.11785	0.14469
1194.42	0.054945	0.13664	0.10905	0.16156
1193.45	0.050988	0.13082	0.098562	0.18153
1192.48	0.051752	0.11795	0.087226	0.20139
1191.5	0.055475	0.10494	0.0756	0.21568
1190.53	0.061639	0.094305	0.066912	0.2189
1189.56	0.064502	0.082633	0.062095	0.21091
1188.59	0.063034	0.071387	0.063724	0.19315
1187.61	0.060455	0.062289	0.068884	0.17051
1186.64	0.054074	0.054823	0.074998	0.15596
1185.67	0.045172	0.051786	0.082209	0.15165
1184.7	0.038476	0.053659	0.087155	0.15556
1183.72	0.037763	0.059664	0.087944	0.1673
1182.75	0.043215	0.068856	0.088574	0.17995
1181.78	0.053916	0.081823	0.090023	0.18801
1180.81	0.064877	0.095772	0.093041	0.19138
1179.83	0.076915	0.10711	0.10069	0.19021
1178.86	0.088033	0.11664	0.11435	0.18422
1177.89	0.096466	0.12622	0.13101	0.17989
1176.91	0.098393	0.13633	0.14735	0.18264
1175.94	0.09529	0.14924	0.16027	0.19162
1174.97	0.091807	0.1665	0.1678	0.20875
1174	0.089677	0.189	0.1691	0.23083
1173.03	0.085999	0.21511	0.16921	0.24931
1172.05	0.086696	0.2478	0.16619	0.26054
1171.08	0.089699	0.28314	0.16095	0.2584
1170.11	0.099316	0.3162	0.15728	0.24278
1169.13	0.11419	0.34796	0.15704	0.21565
1168.16	0.13246	0.38282	0.15946	0.18321
1167.19	0.1533	0.42097	0.16536	0.14926
1166.22	0.17843	0.46106	0.17644	0.11657
1165.24	0.20346	0.50285	0.19267	0.095032
1164.27	0.22306	0.55364	0.21124	0.08911
1163.3	0.23347	0.61874	0.23256	0.096781
1162.33	0.24412	0.69716	0.25223	0.11029
1161.36	0.25445	0.77642	0.26987	0.12126
1160.38	0.26749	0.84736	0.28511	0.1318
1159.41	0.28623	0.90826	0.29587	0.14198
1158.44	0.31002	0.95694	0.30226	0.14966
1157.46	0.33491	0.98925	0.30742	0.15068
1156.49	0.35856	1	0.31441	0.14236
1155.52	0.37492	0.99213	0.32377	0.13022
1154.55	0.38268	0.97685	0.33415	0.11863
1153.57	0.38267	0.95824	0.34287	0.10621
1152.6	0.38138	0.93209	0.34848	0.091623
1151.63	0.3802	0.89638	0.3515	0.079821
1150.66	0.38281	0.85712	0.35095	0.0782
1149.68	0.39107	0.82361	0.34728	0.086218
1148.71	0.40091	0.8	0.34444	0.10571
1147.74	0.40493	0.78524	0.34519	0.12983
1146.77	0.40625	0.77284	0.35145	0.14856
1145.79	0.40535	0.762	0.36341	0.15882
1144.82	0.40197	0.75353	0.3778	0.16301
1143.85	0.39585	0.7421	0.38987	0.16172
1142.88	0.38927	0.72218	0.3972	0.15622
1141.9	0.38539	0.69867	0.39728	0.15044
1140.93	0.38496	0.67913	0.39103	0.15197
1139.96	0.38936	0.6706	0.38278	0.1552
1138.99	0.39678	0.673	0.37687	0.16853
1138.01	0.40697	0.68199	0.37612	0.18537
1137.04	0.42569	0.69554	0.38164	0.19696
1136.07	0.44939	0.7115	0.39486	0.20428
1135.1	0.47465	0.7282	0.41443	0.21185
1134.12	0.4995	0.74244	0.4362	0.21699
1133.15	0.5223	0.74746	0.45448	0.21875
1132.18	0.54274	0.74664	0.46239	0.22068
1131.21	0.55664	0.74307	0.46229	0.22911
1130.23	0.56378	0.73892	0.45433	0.23585
1129.26	0.55967	0.732	0.44033	0.24891
1128.29	0.54459	0.72418	0.42346	0.26271
1127.32	0.52058	0.7196	0.40664	0.27171
1126.34	0.49079	0.71707	0.39457	0.27857
1125.37	0.46001	0.71037	0.38381	0.28434
1124.4	0.42914	0.69767	0.37453	0.27927
1123.42	0.40176	0.67088	0.36463	0.26675
1122.45	0.38292	0.63225	0.35116	0.24915
1121.48	0.36779	0.58381	0.33841	0.229
1120.51	0.35037	0.52849	0.32571	0.20709
1119.54	0.3258	0.47413	0.31637	0.18929
1118.56	0.29409	0.43188	0.31149	0.17433
1117.59	0.2603	0.40588	0.31284	0.16245
1116.62	0.22927	0.39292	0.31829	0.15979
1115.64	0.20278	0.38302	0.31898	0.16305
1114.67	0.18059	0.3777	0.31739	0.16439
1113.7	0.16858	0.36933	0.30896	0.16967
1112.73	0.16812	0.35375	0.29378	0.17573
1111.76	0.17161	0.32941	0.27322	0.18124
1110.78	0.17455	0.3005	0.24777	0.18766
1109.81	0.17635	0.27474	0.22097	0.19405
1108.84	0.17695	0.2577	0.19458	0.19848
1107.87	0.17637	0.24684	0.17657	0.19835
1106.89	0.1697	0.2384	0.1675	0.193
1105.92	0.15807	0.23075	0.16685	0.17681
1104.95	0.14316	0.22555	0.17331	0.15493
1103.97	0.12875	0.21518	0.18063	0.13572
1103	0.11707	0.19739	0.18719	0.11802
1102.03	0.10761	0.17305	0.18994	0.10444
1101.06	0.10105	0.14604	0.18334	0.097992
1100.08	0.098941	0.11905	0.16534	0.098289
1099.11	0.10188	0.093495	0.13968	0.10313
1098.14	0.10211	0.068917	0.11674	0.10713
1097.17	0.093449	0.050335	0.10005	0.10373
1096.19	0.078513	0.043112	0.09203	0.089477
1095.22	0.060129	0.046092	0.090091	0.074718
1094.25	0.041475	0.05487	0.093119	0.06285
1093.28	0.027585	0.071792	0.10107	0.054934
1092.3	0.020199	0.092286	0.11205	0.054605
1091.33	0.022972	0.11546	0.1176	0.062411
1090.36	0.039654	0.14224	0.11512	0.075067
1089.39	0.065632	0.16883	0.10741	0.089255
1088.41	0.091221	0.19223	0.098597	0.10132
1087.44	0.1148	0.21666	0.089227	0.10669
1086.47	0.13485	0.24058	0.079082	0.10514
1085.5	0.15108	0.26473	0.069043	0.10702
1084.52	0.15948	0.28715	0.062657	0.11327
1083.55	0.16084	0.30676	0.062906	0.12639
1082.58	0.15708	0.31569	0.070874	0.1423
1081.61	0.15581	0.3173	0.083692	0.15632
1080.63	0.15539	0.31793	0.10063	0.1622
1079.66	0.15007	0.31288	0.1201	0.15607
1078.69	0.14193	0.29811	0.14145	0.14462
1077.72	0.137	0.27632	0.16036	0.13176
1076.74	0.13217	0.24456	0.17239	0.12044
1075.77	0.12623	0.21655	0.17628	0.11793
1074.8	0.11485	0.19357	0.17412	0.12508
1073.83	0.099645	0.17076	0.16956	0.13931
1072.85	0.08558	0.14568	0.16573	0.15471
1071.88	0.076756	0.12586	0.1658	0.16593
1070.91	0.065446	0.11755	0.16902	0.1682
1069.93	0.053573	0.11255	0.17443	0.16044
1068.96	0.047194	0.10491	0.18381	0.15715
1067.99	0.050175	0.093171	0.19308	0.16218
1067.02	0.059763	0.076002	0.19803	0.1754
1066.05	0.071806	0.065911	0.19646	0.19837
1065.07	0.08188	0.063254	0.18943	0.22656
1064.1	0.091669	0.063548	0.1816	0.25849
1063.13	0.10269	0.068165	0.17522	0.29374
1062.15	0.11425	0.081788	0.17333	0.32458
1061.18	0.12009	0.10596	0.1732	0.35091
1060.21	0.1248	0.1349	0.17604	0.37546
1059.24	0.13119	0.16524	0.18318	0.40873
1058.27	0.1418	0.19395	0.19147	0.45263
1057.29	0.15748	0.21902	0.19938	0.50291
1056.32	0.17529	0.24642	0.20753	0.55792
1055.35	0.1979	0.27463	0.21992	0.60791
1054.38	0.22656	0.30122	0.24231	0.65417
1053.4	0.25921	0.32357	0.27456	0.69554
1052.43	0.29302	0.33948	0.31643	0.72758
1051.46	0.31886	0.35003	0.3667	0.75189
1050.48	0.33837	0.35584	0.42911	0.77355
1049.51	0.35003	0.35884	0.50026	0.80013
1048.54	0.35626	0.35838	0.57518	0.83408
1047.57	0.3574	0.3585	0.65163	0.86978
1046.59	0.35173	0.36606	0.72939	0.90648
1045.62	0.3462	0.37676	0.80855	0.93662
1044.65	0.3458	0.39195	0.88386	0.96289
1043.68	0.35112	0.40799	0.94508	0.98525
1042.7	0.35987	0.42447	0.98481	1
1041.73	0.36543	0.44049	1	0.99877
1040.76	0.37419	0.4534	0.99244	0.9847
1039.79	0.38398	0.46412	0.95625	0.96345
1038.81	0.3968	0.46998	0.89289	0.93431
1037.84	0.41007	0.47461	0.81171	0.89662
1036.87	0.42062	0.47653	0.72178	0.85576
1035.9	0.42967	0.47175	0.63678	0.81853
1034.92	0.43947	0.46452	0.5595	0.7889
1033.95	0.44732	0.4559	0.49179	0.76794
1032.98	0.45182	0.45191	0.43662	0.74896
1032.01	0.45049	0.44923	0.39494	0.71777
1031.03	0.44918	0.44817	0.36735	0.67528
1030.06	0.44549	0.4515	0.34826	0.62381
1029.09	0.44036	0.45769	0.33688	0.56092
1028.12	0.43399	0.46391	0.3314	0.49129
1027.14	0.42548	0.46938	0.32828	0.42371
1026.17	0.41436	0.47577	0.333	0.36886
1025.2	0.40208	0.48199	0.3373	0.32401
1024.23	0.38695	0.48639	0.34014	0.29042
1023.25	0.37266	0.49251	0.34198	0.26264
1022.28	0.35937	0.49959	0.34209	0.23671
1021.31	0.34786	0.50888	0.34048	0.21715
1020.34	0.33912	0.51803	0.3377	0.20497
1019.36	0.33366	0.52443	0.33408	0.19647
1018.39	0.33291	0.52643	0.3262	0.19227
1017.42	0.3368	0.53053	0.31575	0.19338
1016.45	0.3444	0.53753	0.30537	0.20199
1015.47	0.35371	0.54581	0.29112	0.21065
1014.5	0.36176	0.55611	0.27677	0.21807
1013.53	0.36752	0.57534	0.26281	0.21954
1012.55	0.36654	0.60171	0.24811	0.21854
1011.58	0.3588	0.62958	0.23237	0.22222
1010.61	0.3499	0.65407	0.21817	0.23963
1009.64	0.34404	0.67418	0.20646	0.27924
1008.66	0.34963	0.69172	0.19692	0.34628
1007.69	0.3727	0.70811	0.19259	0.44043
1006.72	0.41164	0.7189	0.19273	0.5567
1005.75	0.45835	0.72103	0.19419	0.67361
1004.77	0.5006	0.71089	0.19774	0.77061
1003.8	0.52427	0.68992	0.19962	0.82118
1002.83	0.51874	0.65043	0.19403	0.80796
1001.86	0.48031	0.59014	0.18071	0.73461
1000.88	0.4155	0.51724	0.16231	0.61683
999.912	0.33587	0.43842	0.14096	0.47853
998.94	0.26006	0.36484	0.11911	0.34186
997.967	0.19919	0.30287	0.10037	0.22809
996.994	0.15639	0.25244	0.084771	0.15151
996.022	0.13211	0.21121	0.071327	0.1088
995.049	0.12101	0.18111	0.061195	0.095766
994.077	0.11433	0.16337	0.052552	0.096759
993.104	0.10741	0.15499	0.043199	0.099755
992.132	0.095349	0.15162	0.036495	0.10587
991.159	0.081023	0.15632	0.033097	0.10873
990.187	0.068582	0.16528	0.03246	0.10812
989.214	0.061827	0.17817	0.03406	0.10688
988.242	0.060635	0.19008	0.03953	0.10765
987.269	0.064868	0.19086	0.051215	0.1134
986.296	0.0778	0.17872	0.071922	0.11887
985.324	0.092375	0.16198	0.10125	0.1232
984.351	0.10103	0.1406	0.14088	0.12323
983.379	0.10425	0.11654	0.19488	0.121
982.406	0.10011	0.090537	0.2658	0.11799
981.434	0.093798	0.06957	0.35131	0.11054
980.461	0.086135	0.056689	0.44504	0.10135
979.489	0.077002	0.053953	0.53868	0.095113
978.516	0.070709	0.058889	0.62698	0.09075
977.544	0.068506	0.065936	0.70555	0.090266
976.571	0.072857	0.080063	0.7669	0.090077
975.598	0.079656	0.098011	0.80391	0.088862
974.626	0.084121	0.11234	0.81579	0.088308
973.653	0.087573	0.12074	0.80346	0.089825
972.681	0.089207	0.12445	0.77088	0.092982
971.708	0.089913	0.12573	0.72295	0.099191
970.736	0.085957	0.12622	0.66142	0.10903
969.763	0.078961	0.12771	0.58978	0.12323
968.791	0.073677	0.12595	0.51249	0.13584
967.818	0.072052	0.12608	0.43533	0.14779
966.846	0.077505	0.13211	0.36231	0.15777
965.873	0.090751	0.13751	0.29705	0.16309
964.9	0.1078	0.14304	0.24315	0.16881
963.928	0.13095	0.14789	0.20179	0.17509
962.955	0.15706	0.15632	0.17651	0.18153
961.983	0.17989	0.1701	0.16518	0.18903
961.01	0.19778	0.1924	0.16388	0.20054
960.038	0.2124	0.21761	0.16862	0.21673
959.065	0.2252	0.23543	0.17365	0.23399
958.093	0.23854	0.25455	0.18023	0.25433
957.12	0.25461	0.27344	0.18812	0.27285
956.148	0.27132	0.28884	0.19431	0.28281
955.175	0.28491	0.29908	0.20019	0.2852
954.202	0.29569	0.30152	0.20921	0.2756
953.23	0.29751	0.30179	0.22049	0.25346
952.257	0.28642	0.30285	0.2307	0.22313
951.285	0.26793	0.3075	0.23944	0.19251
950.312	0.24225	0.30656	0.24376	0.16599
949.34	0.21274	0.2965	0.24531	0.1484
948.367	0.18869	0.28628	0.2458	0.14354
947.395	0.17367	0.27463	0.24605	0.14681
946.422	0.16671	0.26087	0.24541	0.15541
945.45	0.16518	0.24343	0.24553	0.16903
944.477	0.16747	0.22084	0.24735	0.18131
943.504	0.16768	0.19541	0.24527	0.19224
942.532	0.16381	0.16831	0.23803	0.20224
941.559	0.15588	0.14565	0.22734	0.20729
940.587	0.14257	0.1279	0.21303	0.20707
939.614	0.12523	0.11861	0.20028	0.20392
938.642	0.11109	0.12388	0.18858	0.19884
937.669	0.099599	0.13817	0.18388	0.18883
936.697	0.092167	0.15851	0.18631	0.17508
935.724	0.09124	0.18058	0.19142	0.162
934.752	0.096606	0.20316	0.1954	0.14896
933.779	0.10631	0.22523	0.19441	0.13862
932.806	0.12288	0.24794	0.18954	0.13288
931.834	0.1458	0.27861	0.18258	0.12725
930.861	0.17358	0.31712	0.17192	0.12321
929.889	0.20448	0.36712	0.16001	0.12237
928.916	0.23549	0.42869	0.15112	0.12183
927.944	0.26608	0.49552	0.15059	0.11883
926.971	0.29752	0.56376	0.1566	0.11568
925.999	0.32866	0.62756	0.16466	0.1191
925.026	0.35518	0.69024	0.17284	0.12934
924.054	0.38084	0.74717	0.18084	0.14413
923.081	0.40757	0.79723	0.187	0.16553
922.108	0.42943	0.84344	0.18714	0.18969
921.136	0.44331	0.88369	0.17863	0.21173
920.163	0.45192	0.91854	0.16528	0.22832
919.191	0.45116	0.94429	0.15342	0.23355
918.218	0.4461	0.9635	0.14484	0.23038
917.246	0.43992	0.96864	0.14256	0.22257
916.273	0.43001	0.95676	0.14373	0.2156
915.301	0.41732	0.93013	0.1453	0.20928
914.328	0.4073	0.88435	0.14575	0.19955
913.356	0.39633	0.82539	0.13976	0.19245
912.383	0.37843	0.76164	0.12316	0.18889
911.41	0.35624	0.69942	0.1018	0.1855
910.438	0.3346	0.64052	0.080645	0.18236
909.465	0.30844	0.58646	0.063352	0.18086
908.493	0.27893	0.54334	0.053819	0.18529
907.52	0.24936	0.50379	0.057205	0.19235
906.548	0.2159	0.46992	0.067239	0.20084
905.575	0.1808	0.43821	0.080798	0.2048
904.603	0.149	0.40386	0.091889	0.20263
903.63	0.12192	0.36848	0.09604	0.19909
902.658	0.10029	0.33185	0.093101	0.19603
901.685	0.087294	0.29536	0.0898	0.18997
900.712	0.085562	0.25636	0.084681	0.18162
899.74	0.086702	0.21625	0.078752	0.17579
898.767	0.088946	0.17757	0.076035	0.17239
897.795	0.091377	0.14019	0.07667	0.16746
896.822	0.089814	0.11277	0.07883	0.16232
895.85	0.084618	0.097165	0.083033	0.1543
894.877	0.078867	0.088871	0.081605	0.14786
893.905	0.072566	0.085437	0.076946	0.14692
892.932	0.066296	0.084455	0.073063	0.1494
891.96	0.060087	0.084777	0.071582	0.14969
890.987	0.055564	0.086129	0.070489	0.14855
890.014	0.048427	0.087462	0.071113	0.15169
889.042	0.04209	0.084886	0.074538	0.15719
888.069	0.036926	0.080337	0.077519	0.16084
887.097	0.032897	0.08261	0.084358	0.16632
886.124	0.029761	0.092699	0.092917	0.16993
885.152	0.030219	0.10405	0.098483	0.17388
884.179	0.033502	0.11683	0.10425	0.18142
883.207	0.040275	0.13424	0.11098	0.18549
882.234	0.049782	0.15727	0.11504	0.18512
881.262	0.062565	0.18641	0.11624	0.18402
880.289	0.077685	0.22095	0.11506	0.1879
879.316	0.095688	0.25508	0.1148	0.19135
878.344	0.1156	0.28826	0.11745	0.18968
877.371	0.13625	0.3198	0.1297	0.18654
876.399	0.15583	0.3447	0.15005	0.1768
875.426	0.17643	0.35871	0.17484	0.16106
874.454	0.19652	0.36217	0.20272	0.14128
873.481	0.21549	0.35911	0.23101	0.11774
872.509	0.23414	0.35415	0.25366	0.097531
871.536	0.25277	0.3512	0.26761	0.085738
870.564	0.27421	0.35857	0.27215	0.08701
869.591	0.2975	0.37719	0.27345	0.09342
868.618	0.32212	0.40761	0.27454	0.1027
867.646	0.3459	0.4492	0.27738	0.11633
866.673	0.36829	0.50133	0.28236	0.1286
865.701	0.39031	0.56132	0.28589	0.13433
864.728	0.40974	0.62095	0.2908	0.13488
863.756	0.42602	0.67737	0.29785	0.13489
862.783	0.44035	0.72409	0.30522	0.13601
861.811	0.4531	0.75794	0.31227	0.14148
860.838	0.46803	0.78187	0.32179	0.15195
859.866	0.48427	0.80108	0.33687	0.16128
858.893	0.50026	0.81872	0.35656	0.17189
857.92	0.51602	0.84052	0.3798	0.18447
856.948	0.53176	0.86915	0.40373	0.19852
855.975	0.54755	0.90252	0.42416	0.21414
855.003	0.56303	0.93579	0.44015	0.23523
854.03	0.57868	0.96688	0.4498	0.26134
853.058	0.59194	0.98342	0.45298	0.28653
852.085	0.60101	0.98623	0.44998	0.3113
851.113	0.60449	0.97557	0.44532	0.33277
850.14	0.6014	0.95534	0.43982	0.34423
849.168	0.59171	0.92814	0.4357	0.34557
848.195	0.579	0.89654	0.43618	0.33613
847.222	0.56151	0.85975	0.43824	0.31984
846.25	0.54383	0.82001	0.44283	0.30113
845.277	0.52715	0.78504	0.44756	0.2842
844.305	0.51081	0.75558	0.4521	0.2686
843.332	0.49107	0.72824	0.4557	0.25423
842.36	0.46708	0.70666	0.4579	0.2457
841.387	0.43731	0.68283	0.46165	0.24439
840.415	0.409	0.65457	0.46422	0.24512
839.442	0.38467	0.62277	0.46652	0.24834
838.47	0.3644	0.58206	0.46809	0.25462
837.497	0.34733	0.53152	0.46514	0.26513
836.524	0.33848	0.48057	0.45764	0.28337
835.552	0.3344	0.44016	0.44198	0.31018
834.579	0.33212	0.40746	0.41898	0.33935
833.607	0.32948	0.38247	0.39002	0.36576
832.634	0.32586	0.36396	0.35924	0.38932
831.662	0.32129	0.34555	0.332	0.40734
830.689	0.32009	0.32777	0.30924	0.41507
829.717	0.31625	0.30967	0.29057	0.41298
828.744	0.30621	0.28746	0.27326	0.40496
827.772	0.29297	0.26234	0.25328	0.39558
826.799	0.278	0.24332	0.23012	0.38883
825.826	0.25728	0.23047	0.2026	0.38475
824.854	0.23132	0.21463	0.17175	0.37912
823.881	0.20612	0.1964	0.14218	0.36947
822.909	0.18269	0.179	0.11798	0.36123
821.936	0.16283	0.1605	0.10237	0.35465
820.964	0.14815	0.14306	0.094015	0.34411
819.991	0.13761	0.12835	0.08938	0.32754
819.019	0.13238	0.11862	0.087248	0.3067
818.046	0.13344	0.1115	0.085582	0.28173
817.074	0.13637	0.11341	0.08841	0.25238
816.101	0.13717	0.1189	0.093729	0.22131
815.128	0.13398	0.12185	0.099983	0.19027
814.156	0.12807	0.12515	0.1096	0.16221
813.183	0.11447	0.12994	0.12137	0.14363
812.211	0.097544	0.12959	0.13339	0.13251
811.238	0.081054	0.12624	0.1431	0.12317
810.266	0.066644	0.12043	0.15054	0.11772
809.293	0.054601	0.10976	0.15832	0.11794
808.321	0.04508	0.092966	0.16808	0.1206
807.348	0.039802	0.079913	0.18365	0.12507
806.376	0.042115	0.067934	0.2027	0.12951
805.403	0.04605	0.057429	0.22448	0.13459
804.43	0.050886	0.052835	0.24762	0.14075
803.458	0.05699	0.053935	0.26937	0.14571
802.485	0.067149	0.057228	0.28759	0.14413
801.513	0.080055	0.064225	0.30166	0.14207
800.54	0.089413	0.072097	0.31195	0.14412
799.568	0.093207	0.076335	0.31725	0.15007
798.595	0.091818	0.080771	0.3188	0.1543
797.623	0.08884	0.090238	0.31879	0.15334
796.65	0.08687	0.099005	0.31818	0.14664
795.677	0.078156	0.10781	0.31666	0.14405
794.705	0.068468	0.11924	0.31238	0.14258
793.732	0.064156	0.12948	0.30727	0.13791
792.76	0.067168	0.13539	0.30297	0.13039
791.787	0.07533	0.13761	0.29936	0.12836
790.815	0.08209	0.13528	0.29415	0.13153
789.842	0.088671	0.12779	0.28191	0.13783
788.87	0.094241	0.12292	0.26564	0.14172
787.897	0.099342	0.12274	0.24715	0.13975
786.925	0.10178	0.12501	0.22697	0.13837
785.952	0.096876	0.13241	0.20517	0.1456
784.979	0.093017	0.14527	0.18265	0.14814
784.007	0.093673	0.15746	0.16292	0.14752
783.034	0.10075	0.16996	0.14727	0.14648
782.062	0.1109	0.18253	0.1343	0.14871
781.089	0.12082	0.19182	0.12167	0.15496
780.117	0.13216	0.19532	0.10648	0.16329
779.144	0.14154	0.19521	0.092226	0.17126
778.172	0.14944	0.19105	0.079076	0.17835
777.199	0.15542	0.18608	0.06493	0.19089
776.227	0.16096	0.18071	0.050407	0.20875
775.254	0.17118	0.17448	0.037281	0.22339
774.281	0.18478	0.16874	0.027456	0.24151
773.309	0.20178	0.17177	0.023491	0.26055
772.336	0.21822	0.18163	0.024255	0.2794
771.364	0.23269	0.19475	0.02959	0.29331
770.391	0.24461	0.20704	0.039542	0.29837
769.419	0.25072	0.21627	0.053354	0.29482
768.446	0.25305	0.22499	0.067356	0.28435
767.474	0.25481	0.23701	0.075356	0.26967
766.501	0.25603	0.24524	0.079031	0.25472
765.529	0.25696	0.24761	0.080134	0.24282
764.556	0.25547	0.24861	0.080815	0.23794
763.583	0.24889	0.25135	0.085869	0.23754
762.611	0.23755	0.2527	0.094952	0.24337
761.638	0.22382	0.24994	0.1106	0.24728
760.666	0.2079	0.24081	0.13328	0.24833
759.693	0.18987	0.22686	0.15952	0.2462
758.721	0.17221	0.21404	0.18359	0.23772
757.748	0.1579	0.20275	0.20077	0.2216
756.776	0.14639	0.19066	0.2142	0.20099
755.803	0.13708	0.18095	0.22355	0.18017
754.831	0.12784	0.17675	0.22932	0.16038
753.858	0.11664	0.17714	0.23472	0.14329
752.885	0.1063	0.18083	0.24068	0.13331
751.913	0.097141	0.18328	0.24857	0.12665
750.94	0.087904	0.18326	0.25781	0.1261
749.968	0.079967	0.18087	0.26484	0.13141
748.995	0.076233	0.17846	0.26635	0.13922
748.023	0.078194	0.17719	0.26229	0.14688
747.05	0.0851	0.17944	0.25601	0.15014
746.078	0.093693	0.18559	0.2454	0.15521
745.105	0.10136	0.19708	0.23069	0.15787
744.133	0.10739	0.20995	0.21532	0.15535
743.16	0.10985	0.22062	0.20152	0.14825
742.187	0.10376	0.22819	0.18834	0.13564
741.215	0.089912	0.23172	0.17876	0.1156
740.242	0.07374	0.23182	0.17123	0.094939
739.27	0.058684	0.23388	0.16666	0.075647
738.297	0.046964	0.24143	0.16794	0.05822
737.325	0.038923	0.25347	0.17627	0.045331
736.352	0.033874	0.26941	0.18634	0.046273
735.38	0.033772	0.2889	0.19967	0.053857
734.407	0.038243	0.30712	0.21751	0.062648
733.435	0.047058	0.32136	0.23713	0.071533
732.462	0.058475	0.33343	0.25479	0.077364
731.489	0.073598	0.34365	0.2725	0.074548
730.517	0.093535	0.3538	0.28755	0.076805
729.544	0.11438	0.36448	0.30227	0.081974
728.572	0.13725	0.37418	0.318	0.091194
727.599	0.15996	0.38056	0.33418	0.10673
726.627	0.17762	0.38443	0.34918	0.12737
725.654	0.19366	0.3881	0.36636	0.14725
724.682	0.20752	0.39352	0.38557	0.16361
723.709	0.22362	0.40367	0.40346	0.17517
722.737	0.24658	0.42349	0.41717	0.17885
721.764	0.27944	0.45614	0.42632	0.17393
720.791	0.32476	0.4988	0.43062	0.17135
719.819	0.38039	0.54445	0.42978	0.16411
718.846	0.44931	0.59045	0.42338	0.1601
717.874	0.52649	0.63481	0.4156	0.16202
716.901	0.60371	0.67674	0.41085	0.16986
715.929	0.67916	0.71716	0.41012	0.18848
714.956	0.74693	0.75516	0.41447	0.2212
713.984	0.80781	0.79249	0.4251	0.26112
713.011	0.86374	0.82679	0.43975	0.30349
712.039	0.91339	0.85221	0.45551	0.34338
711.066	0.95324	0.86087	0.46927	0.37493
710.093	0.98235	0.84674	0.47595	0.39142
709.121	0.99926	0.81415	0.47246	0.39771
708.148	1	0.76425	0.46101	0.39015
707.176	0.98278	0.70037	0.44225	0.37252
706.203	0.9483	0.6285	0.41565	0.35446
705.231	0.89662	0.55351	0.38595	0.33832
704.258	0.83439	0.47851	0.3564	0.32413
703.286	0.7676	0.40496	0.32649	0.31624
702.313	0.6983	0.3344	0.29677	0.31278
701.341	0.62825	0.2671	0.26884	0.30907
700.368	0.56329	0.20406	0.24344	0.30351

## Sheet: Fig 5(a)
Fig 5(a)
Raman shift [1/cm]	Intensity	Intensity	Intensity	Intensity
1800.42	1.079	0	1.9925	5.2958
1799.45	0.92352	0.16346	1.5981	4.545
1798.48	0.78473	0.30592	1.2479	3.8509
1797.5	0.66296	0.42864	0.94196	3.2137
1796.53	0.55861	0.53284	0.68001	2.6339
1795.56	0.47205	0.61994	0.46151	2.1115
1794.59	0.4033	0.69035	0.28681	1.6465
1793.61	0.353	0.74581	0.15474	1.2395
1792.64	0.32155	0.78798	0.064044	0.89061
1791.67	0.30941	0.81878	0.013116	0.5999
1790.7	0.31704	0.84045	0	0.36737
1789.72	0.34468	0.85569	0.021413	0.19237
1788.75	0.39246	0.86728	0.073797	0.073996
1787.78	0.46023	0.87828	0.15337	0.010709
1786.81	0.54736	0.89182	0.25615	0
1785.83	0.65282	0.91098	0.37815	0.03448
1784.86	0.775	0.93863	0.51534	0.10559
1783.89	0.91168	0.97728	0.6637	0.20738
1782.92	1.06	1.0289	0.81928	0.33487
1781.94	1.2163	1.0946	0.97833	0.47972
1780.97	1.3766	1.1749	1.1373	0.63326
1780	1.5361	1.2689	1.293	0.7907
1779.03	1.6896	1.3748	1.4427	0.94614
1778.05	1.8414	1.4794	1.5793	1.0918
1777.08	1.9768	1.5909	1.7081	1.2216
1776.11	2.0901	1.7043	1.8277	1.328
1775.13	2.1767	1.814	1.9375	1.4008
1774.16	2.2323	1.9136	2.0372	1.437
1773.19	2.2536	1.998	2.1272	1.4335
1772.22	2.2385	2.0649	2.2083	1.3893
1771.24	2.1863	2.1085	2.2814	1.3062
1770.27	2.0976	2.1242	2.3473	1.1883
1769.3	1.9747	2.1088	2.4067	1.0421
1768.33	1.8211	2.061	2.4599	0.87595
1767.36	1.642	1.9815	2.5063	0.70003
1766.38	1.4436	1.8732	2.5449	0.52535
1765.41	1.2332	1.741	2.5738	0.36483
1764.44	1.0185	1.5918	2.5906	0.23106
1763.46	0.80805	1.4337	2.5921	0.1321
1762.49	0.60998	1.2761	2.5751	0.074026
1761.52	0.42984	1.1289	2.5365	0.060833
1760.55	0.27301	1.0021	2.4733	0.094492
1759.57	0.1464	0.90461	2.3835	0.17501
1758.6	0.05588	0.84428	2.2664	0.29823
1757.63	0.0060558	0.82702	2.1223	0.45837
1756.66	-2.4425e-15	0.85646	1.9536	0.64761
1755.68	0.038361	0.9375	1.764	0.85616
1754.71	0.11914	1.0683	1.5591	1.0716
1753.74	0.23874	1.2444	1.3458	1.2822
1752.77	0.39214	1.4591	1.1321	1.4766
1751.79	0.57444	1.7036	0.92647	1.6384
1750.82	0.78256	1.9676	0.73758	1.7555
1749.85	1.0088	2.2397	0.57345	1.8209
1748.88	1.2451	2.5082	0.44101	1.831
1747.9	1.4832	2.7615	0.35201	1.7854
1746.93	1.7147	2.9888	0.30994	1.687
1745.96	1.9318	3.1806	0.31602	1.5425
1744.99	2.1271	3.329	0.36913	1.3639
1744.01	2.2941	3.4286	0.46539	1.1651
1743.04	2.4276	3.4758	0.5987	0.95481
1742.07	2.5235	3.4696	0.76098	0.74546
1741.1	2.5793	3.4112	0.94271	0.54914
1740.12	2.5941	3.3039	1.1336	0.37454
1739.15	2.5682	3.153	1.3235	0.23036
1738.18	2.5036	2.965	1.5037	0.12378
1737.2	2.4036	2.7479	1.6664	0.058122
1736.23	2.2728	2.51	1.8054	0.033788
1735.26	2.1163	2.2598	1.9162	0.051755
1734.29	1.9402	2.0036	1.9962	0.11208
1733.32	1.7508	1.748	2.0416	0.2095
1732.34	1.5544	1.4997	2.0546	0.33616
1731.37	1.3572	1.2645	2.0391	0.48265
1730.4	1.1649	1.0471	2.001	0.63843
1729.42	0.98263	0.85013	1.9473	0.79268
1728.45	0.81464	0.67201	1.8859	0.93319
1727.48	0.66426	0.51465	1.8249	1.0488
1726.51	0.53393	0.3791	1.7724	1.1322
1725.53	0.42496	0.26557	1.7354	1.1787
1724.56	0.33994	0.17371	1.72	1.1859
1723.59	0.27912	0.10267	1.7304	1.1542
1722.62	0.24055	0.051281	1.7688	1.0868
1721.64	0.22139	0.018126	1.8351	0.98881
1720.67	0.21816	0.0016148	1.927	0.86757
1719.7	0.22687	4.4409e-16	2.0399	0.73162
1718.73	0.24331	0.011207	2.1671	0.59017
1717.75	0.26323	0.032812	2.3004	0.45249
1716.78	0.28263	0.062342	2.4305	0.32484
1715.81	0.29808	0.097416	2.5475	0.21181
1714.84	0.30717	0.13575	2.6417	0.11983
1713.86	0.30843	0.17527	2.7044	0.052768
1712.89	0.30154	0.21427	2.7284	0.012227
1711.92	0.28824	0.25151	2.7084	-2.5983e-17
1710.95	0.27162	0.28641	2.6418	0.015281
1709.97	0.25577	0.31919	2.5286	0.052237
1709	0.24559	0.35098	2.3716	0.10459
1708.03	0.24513	0.38383	2.176	0.16613
1707.06	0.25573	0.42075	1.9495	0.23116
1706.08	0.28211	0.46544	1.7015	0.29484
1705.11	0.32816	0.52219	1.4426	0.35466
1704.14	0.39645	0.5954	1.1775	0.40834
1703.16	0.4881	0.68922	0.91737	0.45446
1702.19	0.60242	0.80698	0.67303	0.49265
1701.22	0.73703	0.9509	0.45478	0.52335
1700.25	0.88767	1.1253	0.27157	0.54751
1699.28	1.0486	1.3296	0.13093	0.5663
1698.3	1.2127	1.5606	0.038942	0.58081
1697.33	1.3725	1.8126	4.6629e-15	0.59241
1696.36	1.5199	2.0772	0.016449	0.60157
1695.38	1.6474	2.3444	0.087922	0.60786
1694.41	1.7484	2.6025	0.21267	0.61031
1693.44	1.8176	2.8389	0.38952	0.6075
1692.47	1.8513	3.0411	0.61423	0.59776
1691.49	1.848	3.1977	0.88106	0.57944
1690.52	1.808	3.2985	1.1831	0.55116
1689.55	1.7337	3.3367	1.5121	0.51206
1688.58	1.6289	3.308	1.8584	0.46423
1687.6	1.4992	3.212	2.2112	0.41214
1686.63	1.3508	3.0521	2.5587	0.35696
1685.66	1.1906	2.8353	2.8884	0.30076
1684.69	1.0256	2.5718	3.1876	0.24631
1683.71	0.86233	2.2745	3.4436	0.19687
1682.74	0.70662	1.9579	3.6449	0.15648
1681.77	0.56333	1.6371	3.7814	0.12939
1680.8	0.43389	1.3274	3.8454	0.11889
1679.82	0.31988	1.0422	3.8318	0.12705
1678.85	0.22304	0.79339	3.7392	0.15477
1677.88	0.14414	0.58964	3.5697	0.20182
1676.91	0.083064	0.43634	3.3296	0.26676
1675.93	0.039289	0.3357	3.0282	0.348
1674.96	0.011896	0.28656	2.6787	0.45357
1673.99	-6.6613e-15	0.28429	2.2964	0.58004
1673.02	0.0028957	0.32461	1.8987	0.72798
1672.04	0.019988	0.39995	1.5036	0.90616
1671.07	0.050983	0.50077	1.1291	1.1098
1670.1	0.096213	0.6172	0.79174	1.3338
1669.12	0.15655	0.73973	0.50591	1.5726
1668.15	0.23328	0.85987	0.2831	1.82
1667.18	0.32792	0.97059	0.13127	2.0702
1666.21	0.44179	1.0667	0.054323	2.3175
1665.23	0.576	1.1447	0.052506	2.5562
1664.26	0.73485	1.2033	0.12048	2.7802
1663.29	0.91972	1.2425	0.24995	2.9837
1662.32	1.1289	1.2638	0.43018	3.1613
1661.35	1.3592	1.2697	0.64863	3.3072
1660.37	1.6056	1.2639	0.89203	3.4178
1659.4	1.8615	1.2503	1.147	3.4904
1658.43	2.1192	1.2327	1.4082	3.5239
1657.45	2.37	1.2148	1.6666	3.5175
1656.48	2.6048	1.1957	1.9114	3.4725
1655.51	2.8139	1.1767	2.1335	3.3916
1654.54	2.9882	1.1593	2.3261	3.2789
1653.56	3.1193	1.1442	2.4848	3.1401
1652.59	3.2003	1.1324	2.6079	2.982
1651.62	3.2267	1.1243	2.6965	2.8111
1650.65	3.1956	1.1204	2.7519	2.6343
1649.67	3.1075	1.1211	2.7749	2.4585
1648.7	2.9653	1.1268	2.7688	2.2899
1647.73	2.7747	1.1378	2.7377	2.1339
1646.76	2.5436	1.1543	2.686	1.9945
1645.78	2.2821	1.176	2.6188	1.8746
1644.81	2.0018	1.2025	2.5408	1.7709
1643.84	1.7146	1.2328	2.4574	1.6704
1642.87	1.4328	1.2654	2.3734	1.5725
1641.89	1.1678	1.2983	2.294	1.4763
1640.92	0.92967	1.3295	2.2237	1.3815
1639.95	0.72635	1.3563	2.1667	1.2871
1638.97	0.56329	1.3762	2.1266	1.1909
1638	0.44336	1.3868	2.1059	1.0895
1637.03	0.36652	1.3859	2.1061	0.98414
1636.06	0.33	1.3719	2.1272	0.87718
1635.09	0.32863	1.3436	2.1677	0.76506
1634.11	0.35532	1.3007	2.2245	0.6511
1633.14	0.40164	1.2434	2.2929	0.53908
1632.17	0.45852	1.1725	2.3669	0.4325
1631.19	0.51688	1.0896	2.4393	0.33136
1630.22	0.56835	0.99707	2.5022	0.23975
1629.25	0.60591	0.89508	2.5475	0.16026
1628.28	0.62459	0.78538	2.5677	0.095083
1627.31	0.62147	0.67085	2.5562	0.046318
1626.33	0.59587	0.55468	2.5078	0.015321
1625.36	0.54934	0.44026	2.4196	0.0027545
1624.39	0.48542	0.33122	2.2909	0.0085704
1623.41	0.40933	0.23132	2.1234	0.031645
1622.44	0.32747	0.14447	1.9214	0.068912
1621.47	0.24685	0.074527	1.6915	0.11696
1620.5	0.17049	0.025242	1.4436	0.17224
1619.52	0.10291	9.992e-16	1.1888	0.23112
1618.55	0.049764	0.0016022	0.93863	0.29003
1617.58	0.01729	0.03134	0.7043	0.34553
1616.61	0.0073481	0.088823	0.49614	0.39443
1615.63	0.01994	0.17231	0.32295	0.43393
1614.66	0.053826	0.27864	0.18417	0.46169
1613.69	0.10659	0.40321	0.082104	0.47596
1612.72	0.17471	0.54009	0.020271	0.47564
1611.74	0.25383	0.68382	2.4425e-15	0.46048
1610.77	0.33923	0.82847	0.020329	0.43102
1609.8	0.42614	0.9657	0.077752	0.38872
1608.83	0.51013	1.0872	0.1671	0.33588
1607.85	0.58737	1.1853	0.28241	0.27565
1606.88	0.65486	1.2536	0.41847	0.2119
1605.91	0.71054	1.2874	0.57139	0.14908
1604.94	0.75336	1.2842	0.73526	0.092068
1603.96	0.78322	1.2441	0.90442	0.045562
1602.99	0.80091	1.1698	1.0736	0.013333
1602.02	0.80797	1.0669	1.2379	2.6225e-17
1601.05	0.80651	0.94297	1.3929	0.0098569
1600.07	0.79905	0.80787	1.5346	0.04645
1599.1	0.78833	0.67267	1.6594	0.11092
1598.13	0.77718	0.54917	1.764	0.20328
1597.15	0.76827	0.44904	1.8457	0.32679
1596.18	0.76404	0.38319	1.9023	0.48123
1595.21	0.7665	0.36093	1.9324	0.66661
1594.24	0.77713	0.38845	1.9354	0.87921
1593.27	0.79672	0.46909	1.9116	1.1138
1592.29	0.82524	0.60312	1.8624	1.3637
1591.32	0.86183	0.78784	1.7903	1.6209
1590.35	0.90467	1.0176	1.6984	1.8761
1589.37	0.95103	1.2842	1.5909	2.1193
1588.4	0.99737	1.5772	1.4747	2.3399
1587.43	1.0394	1.8848	1.3588	2.5272
1586.46	1.0725	2.1939	1.2461	2.6713
1585.48	1.0919	2.4917	1.1389	2.7631
1584.51	1.093	2.7658	1.0387	2.7956
1583.54	1.0721	3.0048	0.94609	2.7641
1582.57	1.0266	3.1994	0.86154	2.6666
1581.59	0.95547	3.3429	0.78495	2.5047
1580.62	0.85965	3.431	0.71536	2.2839
1579.65	0.7423	3.465	0.65143	2.0128
1578.68	0.60891	3.4468	0.59178	1.704
1577.7	0.46717	3.3809	0.53557	1.3733
1576.73	0.32668	3.2746	0.48295	1.0388
1575.76	0.19856	3.1379	0.43545	0.72031
1574.79	0.094778	2.9831	0.39617	0.43828
1573.81	0.025582	2.8242	0.36989	0.21254
1572.84	0.0026925	2.6761	0.36282	0.061473
1571.87	0.036526	2.5529	0.38218	0.0010909
1570.9	0.13496	2.4674	0.43562	0.040894
1569.92	0.30217	2.4325	0.53037	0.18588
1568.95	0.53882	2.4615	0.67246	0.43538
1567.98	0.8417	2.5568	0.86571	0.78692
1567.01	1.2038	2.7165	1.1116	1.2296
1566.03	1.6143	2.9356	1.4083	1.7472
1565.06	2.0595	3.2053	1.7503	2.3189
1564.09	2.5234	3.5127	2.128	2.9203
1563.12	2.9881	3.842	2.5269	3.5248
1562.14	3.4357	4.1751	2.9284	4.1049
1561.17	3.8486	4.4934	3.3139	4.6337
1560.2	4.2106	4.7782	3.6639	5.0863
1559.22	4.5082	5.0125	3.9599	5.4415
1558.25	4.731	5.1822	4.185	5.6824
1557.28	4.8721	5.2767	4.3255	5.798
1556.31	4.9285	5.2898	4.3723	5.783
1555.34	4.9012	5.22	4.3209	5.6384
1554.36	4.7949	5.0708	4.1723	5.3718
1553.39	4.6173	4.8506	3.9332	4.9962
1552.42	4.3788	4.572	3.6151	4.5295
1551.44	4.0933	4.2508	3.2338	3.9941
1550.47	3.7755	3.9055	2.8084	3.4149
1549.5	3.4381	3.5559	2.3598	2.8205
1548.53	3.0934	3.2214	1.9093	2.2375
1547.55	2.7521	2.9201	1.4776	1.6902
1546.58	2.4231	2.6674	1.0831	1.1995
1545.61	2.1141	2.4753	0.74115	0.78025
1544.64	1.8305	2.352	0.46059	0.44523
1543.66	1.5756	2.3013	0.24419	0.20206
1542.69	1.3505	2.3225	0.095977	0.054564
1541.72	1.1545	2.411	0.015836	2.6507e-17
1540.75	0.98575	2.5583	-4.4409e-16	0.024781
1539.77	0.84123	2.7529	0.040669	0.1179
1538.8	0.71756	2.9809	0.12676	0.26743
1537.83	0.61144	3.2271	0.24616	0.45533
1536.86	0.51995	3.4758	0.39015	0.66283
1535.88	0.44087	3.7091	0.54945	0.87184
1534.91	0.37292	3.9131	0.71435	1.0644
1533.94	0.31576	4.0766	0.87691	1.225
1532.96	0.26996	4.1903	1.0312	1.3416
1531.99	0.23689	4.2479	1.1736	1.4062
1531.02	0.21801	4.2459	1.3019	1.415
1530.05	0.215	4.1835	1.416	1.3689
1529.08	0.23006	4.063	1.5166	1.2724
1528.1	0.26469	3.8892	1.6054	1.1341
1527.13	0.31931	3.6692	1.6843	0.96839
1526.16	0.39312	3.4095	1.755	0.78804
1525.18	0.48407	3.1143	1.8188	0.60636
1524.21	0.58872	2.7936	1.8764	0.43634
1523.24	0.70242	2.4579	1.9277	0.28973
1522.27	0.81942	2.1176	1.972	0.17613
1521.3	0.93323	1.7823	2.0081	0.1036
1520.32	1.037	1.461	2.0347	0.078069
1519.35	1.124	1.1611	2.0501	0.10143
1518.38	1.1883	0.88902	2.0531	0.16569
1517.4	1.2246	0.64955	2.0431	0.26462
1516.43	1.2297	0.44603	2.0197	0.38939
1515.46	1.2019	0.28048	1.9835	0.52948
1514.49	1.1414	0.15383	1.9356	0.67357
1513.51	1.051	0.065774	1.8776	0.81039
1512.54	0.93525	0.015132	1.8118	0.93061
1511.57	0.80042	8.8818e-16	1.7402	1.0261
1510.6	0.65438	0.017297	1.665	1.0892
1509.62	0.50587	0.062674	1.5881	1.1164
1508.65	0.36404	0.13106	1.5109	1.1069
1507.68	0.23621	0.217	1.4342	1.0625
1506.71	0.1292	0.31478	1.3581	0.98755
1505.73	0.050476	0.41846	1.2824	0.88819
1504.76	0.0060444	0.52288	1.2064	0.77183
1503.79	-7.3275e-15	0.62383	1.1289	0.64654
1502.82	0.033727	0.7156	1.049	0.52029
1501.84	0.10576	0.79293	0.96584	0.40041
1500.87	0.21262	0.85141	0.87911	0.29373
1499.9	0.34944	0.88772	0.78893	0.20384
1498.92	0.5104	0.89991	0.69604	0.12888
1497.95	0.68911	0.88757	0.60181	0.070918
1496.98	0.87914	0.85203	0.50811	0.031078
1496.01	1.0745	0.79619	0.41803	0.007955
1495.04	1.2701	0.72446	0.33494	3.0385e-17
1494.06	1.4615	0.64245	0.26179	0.005454
1493.09	1.6458	0.55653	0.19757	0.021087
1492.12	1.8209	0.47346	0.14205	0.043416
1491.14	1.9859	0.39978	0.096096	0.069775
1490.17	2.1444	0.34137	0.059915	0.098509
1489.2	2.297	0.30303	0.033143	0.12901
1488.23	2.4438	0.28811	0.01494	0.16162
1487.26	2.5845	0.29784	0.0042461	0.19754
1486.28	2.7184	0.33168	-1.3323e-15	0.23861
1485.31	2.8439	0.38757	0.0013802	0.28703
1484.34	2.9589	0.46209	0.0079232	0.34512
1483.36	3.0605	0.55093	0.019712	0.41503
1482.39	3.1452	0.64925	0.037483	0.49847
1481.42	3.2093	0.75214	0.062546	0.59646
1480.45	3.2489	0.855	0.096584	0.7092
1479.47	3.2609	0.95386	0.14135	0.84307
1478.5	3.2427	1.0466	0.19831	0.99726
1477.53	3.1927	1.1395	0.26831	1.1673
1476.56	3.1107	1.2301	0.35125	1.3573
1475.58	2.9977	1.3169	0.44577	1.5614
1474.61	2.8561	1.3988	0.54919	1.7857
1473.64	2.6892	1.4754	0.65753	2.0223
1472.67	2.5048	1.5464	0.76643	2.262
1471.69	2.3082	1.6119	0.87194	2.4942
1470.72	2.1035	1.6729	0.96759	2.7088
1469.75	1.8952	1.7301	1.047	2.9096
1468.78	1.6877	1.7841	1.1046	3.0867
1467.8	1.4854	1.8354	1.1359	3.2318
1466.83	1.2928	1.8848	1.1384	3.3379
1465.86	1.1137	1.9337	1.1118	3.3998
1464.89	0.95206	1.9835	1.0579	3.4152
1463.91	0.81127	2.0363	0.98106	3.3848
1462.94	0.69493	2.0941	0.88755	3.3111
1461.97	0.60743	2.1596	0.78523	3.1985
1460.99	0.55289	2.2346	0.68293	3.0534
1460.02	0.53556	2.3202	0.58964	2.8834
1459.05	0.56021	2.4187	0.51379	2.6972
1458.08	0.63131	2.532	0.46242	2.504
1457.11	0.75247	2.6612	0.44064	2.3162
1456.13	0.92586	2.8057	0.45047	2.1423
1455.16	1.152	2.9638	0.49116	1.9895
1454.19	1.4293	3.1318	0.55933	1.8634
1453.21	1.7535	3.3042	0.64928	1.769
1452.24	2.1173	3.4743	0.75607	1.7097
1451.27	2.5105	3.6338	0.87459	1.6863
1450.3	2.9201	3.7738	0.99632	1.6979
1449.32	3.3308	3.8851	1.1128	1.7413
1448.35	3.7258	3.9586	1.2163	1.8111
1447.38	4.0878	3.9866	1.3006	1.9003
1446.41	4.3957	3.9627	1.3612	2.0003
1445.43	4.6336	3.8828	1.3958	2.102
1444.46	4.7891	3.7453	1.404	2.1964
1443.49	4.8533	3.5518	1.3876	2.2753
1442.52	4.8216	3.3069	1.3499	2.3305
1441.54	4.6943	3.0178	1.2962	2.3417
1440.57	4.4768	2.694	1.2331	2.3057
1439.6	4.179	2.3469	1.1674	2.222
1438.63	3.8151	1.9889	1.1055	2.0937
1437.65	3.4023	1.6331	1.0525	1.9265
1436.68	2.96	1.2926	1.0124	1.7293
1435.71	2.5083	0.97943	0.98755	1.5134
1434.74	2.0664	0.70328	0.97856	1.2788
1433.76	1.6521	0.46466	0.98464	1.0393
1432.79	1.2799	0.27117	1.0038	0.80016
1431.82	0.96052	0.12798	1.033	0.57513
1430.85	0.70048	0.037636	1.0689	0.37852
1429.87	0.50175	1.9984e-15	1.1082	0.21526
1428.9	0.35883	0.0121	1.1468	0.093314
1427.93	0.26571	0.068841	1.1806	0.020167
1426.95	0.2148	0.16213	1.208	1.428e-16
1425.98	0.19652	0.28244	1.2289	0.031685
1425.01	0.20028	0.41927	1.244	0.10875
1424.04	0.21555	0.56179	1.255	0.22477
1423.07	0.23261	0.6994	1.2639	0.37189
1422.09	0.24372	0.82226	1.2732	0.53625
1421.12	0.24371	0.9219	1.285	0.70382
1420.15	0.2302	0.99156	1.301	0.86136
1419.17	0.20354	1.0267	1.322	0.99729
1418.2	0.16585	1.0252	1.3477	1.1022
1417.23	0.12157	0.98747	1.3766	1.1694
1416.26	0.076508	0.91632	1.408	1.1958
1415.29	0.037132	0.817	1.4376	1.1816
1414.31	0.0097839	0.69665	1.4593	1.1297
1413.34	-9.3259e-15	0.56388	1.4685	1.045
1412.37	0.011682	0.42814	1.4609	0.93443
1411.39	0.046377	0.29904	1.433	0.80596
1410.42	0.10432	0.18559	1.3823	0.66777
1409.45	0.18344	0.095597	1.3079	0.52825
1408.48	0.27942	0.03499	1.2078	0.39529
1407.5	0.38634	0.0073503	1.0814	0.27346
1406.53	0.49715	0.013506	0.93301	0.16876
1405.56	0.60424	0.05102	0.76939	0.08676
1404.59	0.69999	0.11499	0.59952	0.031947
1403.61	0.77745	0.19969	0.43413	0.0077685
1402.64	0.83077	0.29776	0.28522	0.016277
1401.67	0.85575	0.40013	0.16531	0.057815
1400.7	0.85019	0.49757	0.086662	0.13179
1399.72	0.81409	0.58149	0.060281	0.24777
1398.75	0.7497	0.64466	0.095224	0.40254
1397.78	0.66144	0.68186	0.19697	0.59289
1396.81	0.55566	0.69029	0.36668	0.81488
1395.83	0.44024	0.66976	0.60158	1.0594
1394.86	0.32408	0.62274	0.8947	1.3204
1393.89	0.21651	0.554	1.2351	1.5914
1392.91	0.12658	0.47022	1.6083	1.8656
1391.94	0.062516	0.37926	1.9969	2.1352
1390.97	0.030962	0.28948	2.3817	2.392
1390	0.036388	0.20891	2.7427	2.6278
1389.03	0.080074	0.14455	3.0603	2.8343
1388.05	0.16063	0.10172	3.3168	3.004
1387.08	0.27397	0.083598	3.4972	3.1301
1386.11	0.41362	0.090783	3.5906	3.2077
1385.13	0.57109	0.12148	3.5905	3.2324
1384.16	0.73643	0.17132	3.4961	3.2023
1383.19	0.90215	0.23448	3.3114	3.1175
1382.22	1.0584	0.30418	3.0459	2.9805
1381.24	1.1951	0.37483	2.7136	2.7953
1380.27	1.3034	0.43978	2.3324	2.5683
1379.3	1.3767	0.49299	1.9228	2.3077
1378.33	1.4107	0.52982	1.507	2.0228
1377.35	1.4041	0.54736	1.1071	1.7244
1376.38	1.3586	0.54473	0.74478	1.4238
1375.41	1.2787	0.52298	0.43905	1.1323
1374.44	1.1711	0.48495	0.206	0.85998
1373.46	1.0448	0.43492	0.057791	0.61394
1372.49	0.90961	0.37811	-2.4425e-15	0.40497
1371.52	0.77624	0.32023	0.035796	0.23131
1370.55	0.65506	0.26688	0.16297	0.10155
1369.57	0.55558	0.22315	0.37396	0.02271
1368.6	0.48615	0.19323	0.65786	1.4016e-16
1367.63	0.45359	0.1802	1.0012	0.033157
1366.66	0.461	0.18562	1.3888	0.11782
1365.68	0.50921	0.20986	1.805	0.25113
1364.71	0.59726	0.25236	2.2339	0.42411
1363.74	0.72245	0.31194	2.6628	0.62631
1362.77	0.8806	0.38729	3.0875	0.84768
1361.79	1.0666	0.47764	3.4965	1.0779
1360.82	1.2747	0.58241	3.8806	1.307
1359.85	1.4988	0.69998	4.2327	1.5252
1358.88	1.7332	0.8292	4.5478	1.744
1357.9	1.9794	0.96987	4.8229	1.9584
1356.93	2.2395	1.1219	5.0564	2.161
1355.96	2.5083	1.2848	5.2478	2.3453
1354.98	2.7805	1.4641	5.3968	2.506
1354.01	3.0508	1.6592	5.5036	2.6396
1353.04	3.3138	1.8664	5.5679	2.7436
1352.07	3.5637	2.0808	5.589	2.8173
1351.1	3.7949	2.2959	5.5658	2.8632
1350.12	4.0018	2.5041	5.4968	2.8844
1349.15	4.1787	2.6973	5.3803	2.8846
1348.18	4.3213	2.8671	5.2152	2.868
1347.2	4.4258	3.0052	5.0012	2.8381
1346.23	4.4894	3.1039	4.7392	2.7978
1345.26	4.5109	3.1573	4.4321	2.7493
1344.29	4.4907	3.1613	4.085	2.6933
1343.31	4.4308	3.1144	3.7051	2.6294
1342.34	4.3346	3.0184	3.302	2.5561
1341.37	4.2073	2.878	2.8872	2.4706
1340.4	4.0557	2.7009	2.4737	2.3698
1339.42	3.8847	2.4969	2.079	2.2514
1338.45	3.7023	2.2773	1.7169	2.1169
1337.48	3.5183	2.0529	1.4	1.9661
1336.51	3.3428	1.836	1.1387	1.7989
1335.53	3.1851	1.6381	0.94074	1.6167
1334.56	3.0535	1.4695	0.81091	1.4224
1333.59	2.9545	1.3378	0.75028	1.2207
1332.62	2.8925	1.2485	0.75638	1.018
1331.64	2.8688	1.2036	0.8234	0.82217
1330.67	2.8824	1.2017	0.94275	0.62703
1329.7	2.9289	1.2383	1.1037	0.44061
1328.73	3.0012	1.3065	1.2943	0.27391
1327.75	3.0899	1.3971	1.5029	0.13869
1326.78	3.1838	1.4997	1.72	0.046044
1325.81	3.2703	1.6033	1.9368	1.3914e-16
1324.84	3.3369	1.6971	2.1464	0.006164
1323.86	3.3716	1.7712	2.344	0.064979
1322.89	3.3646	1.818	2.5264	0.17273
1321.92	3.3087	1.8316	2.6925	0.3236
1320.94	3.1999	1.8092	2.843	0.50704
1319.97	3.038	1.7503	2.9775	0.71757
1319	2.826	1.6571	3.0897	0.94906
1318.03	2.5708	1.5344	3.1825	1.189
1317.06	2.2826	1.3887	3.2585	1.4255
1316.08	1.9741	1.2292	3.3202	1.6477
1315.11	1.6597	1.0659	3.369	1.8464
1314.14	1.3471	0.90959	3.4057	2.0147
1313.16	1.044	0.77005	3.4302	2.1484
1312.19	0.76391	0.65606	3.4417	2.246
1311.22	0.51854	0.5681	3.4391	2.3087
1310.25	0.31675	0.50938	3.4212	2.3398
1309.27	0.16399	0.48239	3.3869	2.3394
1308.3	0.06207	0.4871	3.3357	2.3124
1307.33	0.0091104	0.52107	3.2674	2.266
1306.36	-1.2879e-14	0.57968	3.1828	2.2072
1305.38	0.026274	0.65621	3.0831	2.1418
1304.41	0.079727	0.74313	2.9701	2.0745
1303.44	0.15055	0.83272	2.8461	2.0081
1302.47	0.22753	0.91782	2.7135	1.9435
1301.49	0.30063	0.9924	2.5745	1.8802
1300.52	0.36183	1.052	2.4314	1.8162
1299.55	0.40564	1.0943	2.286	1.7488
1298.58	0.42941	1.1186	2.1397	1.675
1297.6	0.43337	1.1264	1.9937	1.5922
1296.63	0.42032	1.1206	1.8488	1.4984
1295.66	0.39528	1.1054	1.7016	1.3947
1294.69	0.36476	1.0851	1.5523	1.2832
1293.71	0.33609	1.0643	1.4019	1.1672
1292.74	0.31668	1.0465	1.2512	1.0509
1291.77	0.3133	1.0389	1.1018	0.93179
1290.8	0.33153	1.0424	0.95509	0.80773
1289.82	0.37531	1.0554	0.81317	0.68321
1288.85	0.44668	1.0744	0.67808	0.55978
1287.88	0.54577	1.0946	0.55193	0.44118
1286.9	0.67078	1.1107	0.43664	0.33117
1285.93	0.81834	1.1173	0.33384	0.23292
1284.96	0.98378	1.1091	0.2447	0.14917
1283.99	1.1615	1.0821	0.16985	0.083309
1283.02	1.3456	1.0343	0.10942	0.036104
1282.04	1.53	0.96563	0.063012	0.0075302
1281.07	1.7097	0.87872	0.029913	1.3906e-16
1280.1	1.88	0.77849	0.0092115	0.01501
1279.12	2.037	0.67208	-3.7748e-15	0.053178
1278.15	2.1774	0.56847	0.0015289	0.11457
1277.18	2.2983	0.47778	0.013163	0.1993
1276.21	2.3977	0.41059	0.034501	0.30727
1275.23	2.4742	0.37697	0.065561	0.4428
1274.26	2.5267	0.38574	0.1067	0.60529
1273.29	2.555	0.44364	0.1584	0.79562
1272.32	2.5591	0.55387	0.22107	1.012
1271.34	2.5398	0.71611	0.29477	1.2496
1270.37	2.4984	0.92663	0.37897	1.5012
1269.4	2.4368	1.1784	0.47231	1.7581
1268.43	2.3577	1.4615	0.57252	2.0101
1267.45	2.2643	1.7636	0.67641	2.2457
1266.48	2.1604	2.0707	0.77995	2.4535
1265.51	2.0503	2.3682	0.87882	2.6221
1264.54	1.9385	2.6416	0.97035	2.7418
1263.56	1.8293	2.8773	1.0495	2.8045
1262.59	1.7269	3.0638	1.1118	2.805
1261.62	1.6355	3.1922	1.1535	2.7413
1260.65	1.5556	3.2567	1.1723	2.6149
1259.67	1.4872	3.2548	1.1672	2.4309
1258.7	1.431	3.1875	1.1391	2.1975
1257.73	1.3862	3.0589	1.0902	1.926
1256.76	1.3505	2.8764	1.0245	1.6297
1255.78	1.3207	2.6494	0.94668	1.3235
1254.81	1.2928	2.3891	0.86238	1.0223
1253.84	1.2621	2.1075	0.77728	0.74073
1252.87	1.2239	1.817	0.69674	0.49173
1251.89	1.1741	1.5292	0.6254	0.28643
1250.92	1.1095	1.2543	0.56679	0.13329
1249.95	1.028	1.0012	0.52317	0.037302
1248.97	0.9295	0.77627	0.49547	4.9086e-06
1248	0.81547	0.5792	0.48317	0.017636
1247.03	0.68933	0.41207	0.48466	0.078027
1246.06	0.55614	0.27583	0.49771	0.17088
1245.09	0.42234	0.16976	0.51983	0.28558
1244.11	0.29526	0.09196	0.54868	0.41275
1243.14	0.18258	0.039723	0.58231	0.54338
1242.17	0.091697	0.010037	0.61939	0.66613
1241.19	0.029135	6.7168e-15	0.65924	0.77107
1240.22	-1.3989e-14	0.0070255	0.70184	0.85186
1239.25	0.0073668	0.028869	0.74757	0.90508
1238.28	0.051301	0.063908	0.79699	0.92781
1237.3	0.12898	0.1113	0.85048	0.91969
1236.33	0.2356	0.17081	0.90795	0.88269
1235.36	0.36463	0.2425	0.96857	0.82093
1234.39	0.50843	0.3264	1.0306	0.74013
1233.41	0.65882	0.42224	1.0933	0.64745
1232.44	0.80773	0.52908	1.154	0.55118
1231.47	0.94787	0.64517	1.2086	0.45937
1230.5	1.0733	0.76781	1.2526	0.37953
1229.52	1.1824	0.89339	1.2817	0.31793
1228.55	1.275	1.022	1.2922	0.27901
1227.58	1.3502	1.1493	1.2814	0.26514
1226.61	1.4089	1.2694	1.248	0.2765
1225.63	1.4536	1.3766	1.1925	0.31119
1224.66	1.489	1.4658	1.1172	0.36545
1223.69	1.5206	1.5332	1.0263	0.43118
1222.72	1.5539	1.5766	0.92529	0.50031
1221.74	1.594	1.5949	0.82094	0.56582
1220.77	1.645	1.5887	0.71865	0.62098
1219.8	1.7094	1.5601	0.62649	0.66059
1218.83	1.7878	1.5128	0.55226	0.6817
1217.85	1.8792	1.4514	0.5029	0.68275
1216.88	1.9803	1.3815	0.48831	0.66198
1215.91	2.0865	1.3091	0.51127	0.61818
1214.93	2.192	1.2401	0.57226	0.55454
1213.96	2.2902	1.1802	0.66939	0.47586
1212.99	2.3747	1.1342	0.79861	0.38828
1212.02	2.4396	1.1061	0.95512	0.2971
1211.05	2.4801	1.0984	1.1325	0.2075
1210.07	2.4931	1.1124	1.3229	0.12667
1209.1	2.4773	1.1478	1.5181	0.061317
1208.13	2.4333	1.2033	1.7093	0.017708
1207.15	2.3636	1.2758	1.888	1.3927e-16
1206.18	2.2723	1.3617	2.0469	0.0099759
1205.21	2.1645	1.456	2.1795	0.047774
1204.24	2.0462	1.5533	2.2815	0.11078
1203.26	1.9233	1.6478	2.3503	0.19504
1202.29	1.801	1.7336	2.3854	0.29562
1201.32	1.6837	1.8049	2.3883	0.4088
1200.35	1.5743	1.8563	2.3624	0.53397
1199.37	1.474	1.8833	2.3126	0.6672
1198.4	1.3825	1.8823	2.2454	0.80287
1197.43	1.2977	1.8507	2.1678	0.93561
1196.46	1.2165	1.7878	2.0875	1.0602
1195.48	1.1353	1.6942	2.0119	1.1717
1194.51	1.0508	1.5723	1.9476	1.2655
1193.54	0.96028	1.4258	1.8999	1.3349
1192.57	0.86179	1.2599	1.8726	1.3774
1191.59	0.75474	1.0809	1.8711	1.3916
1190.62	0.64014	0.89602	1.8977	1.3773
1189.65	0.52072	0.7129	1.947	1.3354
1188.68	0.40087	0.53932	2.0125	1.2679
1187.7	0.28638	0.38258	2.0866	1.178
1186.73	0.18405	0.24919	2.1604	1.0701
1185.76	0.098475	0.14432	2.2245	0.94955
1184.79	0.034726	0.067129	2.2697	0.82166
1183.81	-1.2212e-14	0.018786	2.2875	0.69178
1182.84	0.00018421	7.9936e-15	2.2716	0.56494
1181.87	0.038425	0.0094907	2.2178	0.44555
1180.89	0.11472	0.043794	2.1255	0.33716
1179.92	0.22654	0.097805	1.9973	0.2423
1178.95	0.3773	0.16563	1.8387	0.16239
1177.98	0.56037	0.24105	1.658	0.098239
1177.01	0.7666	0.31795	1.4659	0.050371
1176.03	0.98539	0.39085	1.2749	0.018603
1175.06	1.2054	0.45522	1.0982	0.0022388
1174.09	1.4155	0.50783	0.94867	0.00017684
1173.12	1.6058	0.54695	0.83401	0.01061
1172.14	1.7688	0.57241	0.76515	0.028144
1171.17	1.8989	0.58554	0.75047	0.051108
1170.2	1.9928	0.58905	0.79526	0.079057
1169.22	2.0499	0.58671	0.90105	0.11264
1168.25	2.0719	0.58302	1.0644	0.1528
1167.28	2.0632	0.58283	1.2783	0.19858
1166.31	2.03	0.59089	1.5326	0.25168
1165.33	1.98	0.61144	1.8144	0.31086
1164.36	1.9218	0.64785	2.1093	0.37339
1163.39	1.8645	0.70227	2.4021	0.43704
1162.42	1.8167	0.7775	2.6775	0.49899
1161.44	1.7861	0.87316	2.9213	0.55673
1160.47	1.7789	0.98713	3.1214	0.60858
1159.5	1.7996	1.1156	3.2678	0.65101
1158.53	1.8501	1.2533	3.3539	0.68106
1157.55	1.9304	1.3936	3.3761	0.6967
1156.58	2.0379	1.529	3.3341	0.69755
1155.61	2.1678	1.6513	3.231	0.68484
1154.64	2.3134	1.7524	3.0724	0.66118
1153.66	2.4665	1.8248	2.8666	0.63038
1152.69	2.6181	1.8619	2.6233	0.59708
1151.72	2.7584	1.8589	2.3532	0.56423
1150.75	2.8781	1.813	2.0678	0.53527
1149.77	2.9686	1.7239	1.7781	0.51428
1148.8	3.0224	1.5942	1.4942	0.50558
1147.83	3.034	1.4292	1.2214	0.51215
1146.86	2.9997	1.2373	0.96451	0.5352
1145.88	2.9184	1.0291	0.73014	0.57426
1144.91	2.791	0.81754	0.52347	0.62726
1143.94	2.6209	0.61682	0.34827	0.69049
1142.96	2.4131	0.44167	0.20714	0.75894
1141.99	2.1746	0.3064	0.10162	0.82697
1141.02	1.9136	0.22397	0.032504	0.88895
1140.05	1.639	0.20488	-1.1102e-15	0.93972
1139.08	1.3604	0.25494	0.0038686	0.97511
1138.1	1.088	0.37612	0.042755	0.99221
1137.13	0.83203	0.56649	0.11439	0.98898
1136.16	0.60197	0.81961	0.21857	0.96486
1135.18	0.39842	1.1248	0.35306	0.91963
1134.21	0.22899	1.4714	0.51504	0.8544
1133.24	0.10139	1.8478	0.70084	0.77159
1132.27	0.022813	2.2353	0.90585	0.67352
1131.29	-1.0214e-14	2.614	1.1244	0.5653
1130.32	0.038341	2.9647	1.3497	0.45255
1129.35	0.1411	3.2693	1.574	0.34144
1128.38	0.31008	3.5126	1.7887	0.23822
1127.4	0.54595	3.6831	1.9848	0.14899
1126.43	0.84791	3.7736	2.1533	0.076642
1125.46	1.2134	3.7813	2.2858	0.025501
1124.49	1.638	3.7083	2.3748	1.6026e-16
1123.51	2.1148	3.5608	2.4148	0.0052892
1122.54	2.6348	3.3532	2.4021	0.045269
1121.57	3.1864	3.0982	2.3358	0.11904
1120.6	3.7631	2.8103	2.2177	0.22309
1119.62	4.359	2.5048	2.0523	0.35294
1118.65	4.9576	2.1949	1.847	0.50321
1117.68	5.5417	1.8945	1.6114	0.67183
1116.71	6.0942	1.6159	1.357	0.85548
1115.73	6.599	1.3692	1.0963	1.0542
1114.76	7.0417	1.1622	0.84236	1.2627
1113.79	7.4104	1.0001	0.60771	1.4726
1112.82	7.6965	0.88568	0.40361	1.6745
1111.84	7.8947	0.81937	0.23941	1.865
1110.87	8.0036	0.79972	0.12188	2.0416
1109.9	8.0256	0.82366	0.054864	2.1974
1108.92	7.9665	0.88685	0.038977	2.3259
1107.95	7.835	0.98412	0.070924	2.4225
1106.98	7.6425	1.1097	0.1457	2.4839
1106.01	7.4018	1.2575	0.25565	2.5094
1105.04	7.1264	1.4223	0.39091	2.4996
1104.06	6.8299	1.5988	0.54038	2.4569
1103.09	6.5246	1.7824	0.69253	2.3852
1102.12	6.2223	1.9685	0.83621	2.2892
1101.14	5.9323	2.1528	0.96136	2.175
1100.17	5.6615	2.3311	1.0597	2.0489
1099.2	5.414	2.4994	1.1251	1.9176
1098.23	5.1909	2.6541	1.1542	1.7873
1097.25	4.9908	2.7912	1.1461	1.6638
1096.28	4.8099	2.9074	1.103	1.5517
1095.31	4.6431	3.0009	1.0291	1.4553
1094.34	4.4841	3.0704	0.9317	1.3789
1093.36	4.3268	3.1148	0.81941	1.3251
1092.39	4.1652	3.1338	0.69932	1.2948
1091.42	3.9946	3.1275	0.58029	1.2871
1090.45	3.8119	3.0927	0.47074	1.2992
1089.47	3.6158	3.0254	0.37795	1.3272
1088.5	3.4074	2.9272	0.30764	1.3658
1087.53	3.1892	2.8013	0.26351	1.4092
1086.56	2.9664	2.6515	0.24703	1.4512
1085.58	2.7486	2.483	0.25741	1.4858
1084.61	2.5444	2.3015	0.2917	1.5079
1083.64	2.3611	2.113	0.34507	1.5077
1082.67	2.2049	1.924	0.41127	1.4773
1081.69	2.0806	1.7404	0.4831	1.4164
1080.72	1.991	1.5673	0.55307	1.3266
1079.75	1.9364	1.409	0.61393	1.2118
1078.78	1.9148	1.2642	0.65934	1.0781
1077.8	1.9223	1.1344	0.68431	0.9332
1076.83	1.9458	1.0197	0.68565	0.78573
1075.86	1.969	0.91888	0.66221	0.63765
1074.88	1.9842	0.82957	0.61493	0.49523
1073.91	1.9845	0.74841	0.54684	0.36308
1072.94	1.9639	0.67297	0.46276	0.24358
1071.97	1.9184	0.60085	0.36898	0.14232
1070.99	1.8466	0.52834	0.27271	0.065239
1070.02	1.7492	0.453	0.18157	0.016841
1069.05	1.6299	0.37409	0.10294	2.3261e-16
1068.08	1.4943	0.29349	0.043444	0.015137
1067.11	1.3503	0.21505	0.0084108	0.058741
1066.13	1.2071	0.14449	0.0014653	0.12475
1065.16	1.0743	0.089068	0.02373	0.20678
1064.19	0.96108	0.057102	0.074897	0.30175
1063.21	0.87552	0.057354	0.15143	0.40964
1062.24	0.82382	0.098294	0.24813	0.52489
1061.27	0.80983	0.18658	0.35877	0.64273
1060.3	0.83479	0.32687	0.47622	0.75929
1059.32	0.89719	0.52132	0.59298	0.87193
1058.35	0.99251	0.76923	0.70176	0.97909
1057.38	1.1138	1.0668	0.796	1.0797
1056.41	1.2526	1.4072	0.87237	1.1731
1055.43	1.3996	1.7807	0.92685	1.2584
1054.46	1.5452	2.1751	0.95705	1.3348
1053.49	1.6804	2.5765	0.96255	1.4009
1052.52	1.7973	2.97	0.94487	1.455
1051.54	1.8895	3.3403	0.90729	1.495
1050.57	1.9522	3.6729	0.85455	1.5186
1049.6	1.9829	3.9546	0.7924	1.5234
1048.63	1.9808	4.1745	0.72714	1.5072
1047.65	1.9473	4.3245	0.66501	1.4685
1046.68	1.8849	4.3992	0.61165	1.4066
1045.71	1.7979	4.397	0.57164	1.3219
1044.74	1.6912	4.3194	0.54808	1.2161
1043.76	1.5701	4.1709	0.54201	1.0923
1042.79	1.4404	3.9589	0.55258	0.95446
1041.82	1.3049	3.693	0.57716	0.80794
1040.85	1.167	3.3842	0.61171	0.65856
1039.87	1.0312	3.0447	0.65126	0.51301
1038.9	0.90067	2.6868	0.69141	0.37826
1037.93	0.7781	2.3225	0.72642	0.26052
1036.95	0.66514	1.963	0.75102	0.16475
1035.98	0.56263	1.6182	0.76098	0.092375
1035.01	0.47064	1.2962	0.75356	0.040583
1034.04	0.38869	1.0038	0.72784	0.010059
1033.07	0.31585	0.74563	0.68489	2.3405e-16
1032.09	0.25107	0.52496	0.62771	0.0074426
1031.12	0.19332	0.34352	0.56104	0.027675
1030.15	0.14189	0.20188	0.49093	0.055721
1029.17	0.096584	0.098495	0.42426	0.087178
1028.2	0.057916	0.031315	0.36812	0.11867
1027.23	0.02725	3.7748e-15	0.32917	0.1484
1026.26	0.0068743	0.0040037	0.3129	0.17652
1025.28	-1.1879e-14	0.04205	0.32285	0.20441
1024.31	0.010445	0.11235	0.36068	0.23511
1023.34	0.042215	0.21336	0.42606	0.2732
1022.37	0.099392	0.3437	0.51667	0.32438
1021.39	0.18596	0.50217	0.62907	0.395
1020.42	0.30546	0.68754	0.75869	0.49147
1019.45	0.4606	0.89857	0.90019	0.61982
1018.48	0.65296	1.1338	1.0481	0.78927
1017.5	0.88263	1.3915	1.1971	1.0041
1016.53	1.1481	1.6696	1.3433	1.2662
1015.56	1.446	1.9658	1.4836	1.5742
1014.59	1.7712	2.2774	1.617	1.9228
1013.61	2.117	2.6011	1.7442	2.3029
1012.64	2.4754	2.9336	1.8658	2.7037
1011.67	2.8371	3.2714	1.9862	3.1123
1010.7	3.1925	3.6103	2.1114	3.544
1009.72	3.5354	3.9465	2.2481	3.9875
1008.75	3.8739	4.2758	2.4034	4.4243
1007.78	4.199	4.6061	2.584	4.835
1006.8	4.5027	4.9379	2.7956	5.2006
1005.83	4.7784	5.2673	3.0424	5.5034
1004.86	5.0209	5.5903	3.3266	5.7283
1003.89	5.2268	5.9027	3.6648	5.8643
1002.91	5.3947	6.2005	4.0569	5.9037
1001.94	5.5247	6.4796	4.4985	5.8425
1000.97	5.6185	6.7359	4.9827	5.6812
999.997	5.6792	6.966	5.5004	5.4243
999.025	5.711	7.1664	6.0406	5.0805
998.052	5.7187	7.3346	6.5906	4.6618
997.08	5.7076	7.4684	7.1369	4.1831
996.107	5.6832	7.5668	7.6649	3.663
995.135	5.6511	7.6294	8.1594	3.121
994.162	5.617	7.6569	8.6071	2.577
993.189	5.586	7.6509	8.9962	2.0515
992.217	5.5628	7.6136	9.3172	1.5645
991.244	5.5513	7.5481	9.5628	1.132
990.272	5.5545	7.4581	9.7287	0.76466
989.299	5.5749	7.3475	9.8138	0.46917
988.327	5.6138	7.2205	9.8199	0.24904
987.354	5.6718	7.081	9.7521	0.1041
986.381	5.7482	6.9331	9.618	0.032356
985.409	5.8413	6.7804	9.4276	0.029025
984.436	5.9482	6.6261	9.1925	0.087057
983.464	6.0646	6.4727	8.9251	0.19777
982.491	6.1852	6.3227	8.6382	0.33696
981.519	6.3035	6.1783	8.3445	0.49012
980.546	6.4121	6.0414	8.055	0.64943
979.573	6.5036	5.913	7.7797	0.80833
978.601	6.5701	5.7937	7.526	0.95783
977.628	6.6038	5.6836	7.2985	1.0941
976.656	6.5979	5.5827	7.0985	1.2143
975.683	6.5463	5.4908	6.9245	1.3165
974.711	6.4445	5.4067	6.772	1.4033
973.738	6.2899	5.3287	6.6345	1.478
972.765	6.0818	5.2543	6.5041	1.5447
971.793	5.8219	5.1806	6.3722	1.6068
970.82	5.5139	5.1038	6.2306	1.6676
969.848	5.1639	5.0199	6.072	1.7292
968.875	4.7797	4.9248	5.8911	1.7922
967.903	4.371	4.8146	5.6847	1.8563
966.93	3.9483	4.6861	5.4526	1.9195
965.957	3.5194	4.537	5.1968	1.9788
964.985	3.0787	4.3662	4.9221	2.0304
964.012	2.6377	4.1621	4.6355	2.0701
963.04	2.208	3.9222	4.3453	2.0935
962.067	1.8	3.6504	4.0607	2.0963
961.095	1.423	3.352	3.791	2.0593
960.122	1.0844	3.0342	3.5285	1.9803
959.149	0.78994	2.7052	3.2778	1.8593
958.177	0.54302	2.3741	3.044	1.699
957.204	0.34503	2.0503	2.83	1.5047
956.232	0.19522	1.7427	2.6366	1.2844
955.259	0.0909	1.4592	2.4627	1.0486
954.287	0.027729	1.2063	2.3054	0.80957
953.314	-1.1546e-14	0.98883	2.1607	0.58094
952.341	0.0010224	0.80918	2.0235	0.37411
951.369	0.023123	0.66769	1.8888	0.20031
950.396	0.058293	0.56249	1.7519	0.073225
949.424	0.099258	0.4897	1.6088	0.003214
948.451	0.13988	0.44384	1.457	2.1489e-16
947.479	0.1755	0.41824	1.2955	0.064747
946.506	0.20315	0.40559	1.1253	0.18827
945.533	0.22176	0.39858	0.94872	0.35835
944.561	0.23212	0.39041	0.77001	0.56074
943.588	0.23686	0.37543	0.59464	0.77997
942.616	0.24023	0.34964	0.42913	1.0002
941.643	0.24775	0.31103	0.28062	1.2087
940.671	0.26586	0.25997	0.15651	1.3943
939.698	0.30144	0.19931	0.064024	1.545
938.726	0.36123	0.13437	0.0098822	1.6529
937.753	0.45136	0.072817	4.4409e-15	1.7146
936.78	0.57678	0.024307	0.038341	1.7268
935.808	0.74081	3.9968e-15	0.12646	1.6898
934.835	0.9448	0.01167	0.26424	1.6072
933.863	1.1878	0.070155	0.45006	1.4968
932.89	1.4666	0.18455	0.68088	1.3685
931.918	1.7755	0.36197	0.9523	1.2314
930.945	2.1067	0.60684	1.2587	1.0947
929.972	2.4507	0.92023	1.5935	0.96754
929	2.7967	1.2995	1.9493	0.85776
928.027	3.1328	1.7379	2.318	0.77137
927.055	3.4475	2.2249	2.6914	0.71164
926.082	3.7295	2.7462	3.0615	0.67893
925.11	3.9764	3.2846	3.4204	0.67054
924.137	4.1899	3.8207	3.7614	0.68133
923.164	4.3624	4.334	4.088	0.71027
922.192	4.4889	4.8105	4.3966	0.7571
921.219	4.5667	5.2381	4.684	0.8153
920.247	4.5957	5.599	4.9492	0.87397
919.274	4.5785	5.8788	5.1926	0.92475
918.302	4.5201	6.068	5.4166	0.96005
917.329	4.4274	6.1622	5.625	0.99052
916.356	4.3092	6.1625	5.8223	1.0155
915.384	4.1754	6.0755	6.0137	1.0322
914.411	4.0365	5.9129	6.2042	1.0395
913.439	3.9031	5.6906	6.3982	1.0377
912.466	3.7859	5.4277	6.5987	1.0284
911.494	3.6949	5.1449	6.8071	1.0148
910.521	3.6383	4.8633	7.0229	1.0009
909.548	3.6222	4.603	7.2433	0.99122
908.576	3.6503	4.3814	7.4635	0.99038
907.603	3.7245	4.2124	7.6766	1.0046
906.631	3.8439	4.1052	7.8741	1.0393
905.658	4.0052	4.064	8.0466	1.0988
904.686	4.2029	4.0879	8.1843	1.1861
903.713	4.4298	4.1708	8.2775	1.3033
902.74	4.6769	4.3023	8.3176	1.451
901.768	4.9347	4.4684	8.2974	1.6271
900.795	5.1932	4.6527	8.2121	1.8273
899.823	5.4424	4.8377	8.0592	2.0448
898.85	5.6728	5.0061	7.8393	2.2705
897.878	5.8759	5.142	7.5556	2.4915
896.905	6.0443	5.2318	7.2145	2.6973
895.932	6.1718	5.2658	6.8244	2.8802
894.96	6.2538	5.2379	6.3962	3.0331
893.987	6.287	5.1465	5.9422	3.1495
893.015	6.2695	4.9941	5.4763	3.2243
892.042	6.2006	4.7873	5.0131	3.2547
891.07	6.0809	4.536	4.5666	3.2397
890.097	5.9118	4.2534	4.1494	3.1812
889.124	5.6958	3.9541	3.7726	3.0664
888.152	5.4361	3.6536	3.4447	2.8983
887.179	5.1369	3.3663	3.1715	2.6869
886.207	4.803	3.1054	2.9558	2.4451
885.234	4.4403	2.8815	2.7977	2.187
884.262	4.0552	2.7021	2.694	1.9162
883.289	3.6553	2.5713	2.6393	1.6451
882.316	3.2488	2.4897	2.6254	1.3799
881.344	2.8372	2.4546	2.6428	1.1298
880.371	2.4214	2.4607	2.6806	0.9055
879.399	2.0119	2.5002	2.7185	0.70905
878.426	1.6193	2.5578	2.7456	0.54514
877.454	1.2539	2.6175	2.7529	0.4163
876.481	0.92518	2.672	2.7333	0.32217
875.508	0.64161	2.7156	2.6821	0.25977
874.536	0.4098	2.744	2.5969	0.22411
873.563	0.23402	2.7551	2.4781	0.20871
872.591	0.11595	2.749	2.329	0.20637
871.618	0.054541	2.7274	2.1547	0.20994
870.646	0.046087	2.6936	1.9626	0.21367
869.673	0.08445	2.6519	1.7612	0.21346
868.701	0.16073	2.6067	1.5593	0.20564
867.728	0.26447	2.5623	1.3658	0.18837
866.755	0.38465	2.5219	1.1885	0.16162
865.783	0.5104	2.4873	1.0334	0.12712
864.81	0.6317	2.4588	0.90478	0.088672
863.838	0.74	2.4349	0.80451	0.051201
862.865	0.8287	2.4126	0.73209	0.020249
861.893	0.89348	2.3878	0.68484	0.0014484
860.92	0.93238	2.3557	0.65828	5.2995e-16
859.947	0.9458	2.3113	0.64663	0.019047
858.975	0.93617	2.2502	0.64341	0.058426
858.002	0.90758	2.169	0.64213	0.11839
857.03	0.86523	2.0661	0.63689	0.19574
856.057	0.81481	1.9414	0.62294	0.28546
855.085	0.76197	1.7968	0.59706	0.38225
854.112	0.71169	1.6359	0.55777	0.48027
853.139	0.66787	1.4638	0.50538	0.57705
852.167	0.633	1.2862	0.44183	0.67028
851.194	0.60802	1.1096	0.37038	0.75496
850.222	0.59229	0.94005	0.29521	0.82687
849.249	0.58381	0.78267	0.22092	0.88279
848.277	0.57948	0.64149	0.15208	0.92073
847.304	0.57558	0.51893	0.09278	0.93998
846.331	0.56816	0.41575	0.046315	0.94103
845.359	0.55359	0.33115	0.014982	0.92548
844.386	0.529	0.26301	4.4409e-15	0.89582
843.414	0.49262	0.20836	0.001553	0.85624
842.441	0.44408	0.16385	0.018634	0.81129
841.469	0.38452	0.12632	0.049364	0.76551
840.496	0.31658	0.093327	0.091628	0.72302
839.523	0.24425	0.063542	0.14334	0.68718
838.551	0.17261	0.037048	0.20267	0.66037
837.578	0.10694	0.015432	0.26814	0.64378
836.606	0.052258	0.0016994	0.33866	0.63734
835.633	0.014718	3.5527e-15	0.41345	0.63974
834.661	-9.6589e-15	0.014866	0.49192	0.6486
833.688	0.012594	0.050531	0.57345	0.66069
832.715	0.055072	0.11059	0.65927	0.6722
831.743	0.12809	0.19749	0.74852	0.67987
830.77	0.23066	0.31209	0.83969	0.68065
829.798	0.36018	0.45333	0.93078	0.67203
828.825	0.51262	0.61814	1.0194	0.65226
827.853	0.68274	0.80147	1.1031	0.62055
826.88	0.86445	0.99655	1.1794	0.57722
825.907	1.0511	1.1953	1.2463	0.52373
824.935	1.2361	1.3891	1.3023	0.4592
823.962	1.413	1.5688	1.3471	0.38396
822.99	1.576	1.7264	1.3814	0.30257
822.017	1.7205	1.8561	1.4068	0.22048
821.045	1.843	1.9544	1.4263	0.14306
820.072	1.9415	2.0171	1.4436	0.076162
819.099	2.0156	2.0427	1.4627	0.026933
818.127	2.0664	2.0317	1.4876	5.2985e-16
817.154	2.0963	1.9871	1.5219	0.0012404
816.182	2.1091	1.914	1.5683	0.033022
815.209	2.1096	1.8189	1.628	0.094119
814.237	2.1031	1.7092	1.7006	0.18195
813.264	2.0952	1.5929	1.7838	0.29267
812.291	2.0912	1.4776	1.8739	0.42306
811.319	2.096	1.3708	1.9653	0.57129
810.346	2.1133	1.283	2.0517	0.7304
809.374	2.1455	1.2181	2.1257	0.89915
808.401	2.1934	1.1777	2.1804	1.0718
807.429	2.2561	1.1617	2.2091	1.2485
806.456	2.3313	1.1683	2.2101	1.4216
805.483	2.4147	1.1942	2.1828	1.584
804.511	2.5086	1.2351	2.1248	1.7292
803.538	2.6117	1.2864	2.0358	1.8518
802.566	2.7177	1.3443	1.9177	1.9573
801.593	2.8199	1.4053	1.774	2.0463
800.621	2.9121	1.4666	1.6102	2.117
799.648	2.9885	1.5262	1.4326	2.169
798.676	3.045	1.5834	1.249	2.203
797.703	3.0785	1.638	1.0681	2.221
796.73	3.0881	1.6911	0.89852	2.2256
795.758	3.0745	1.744	0.74798	2.2198
794.785	3.0402	1.7987	0.62323	2.2071
793.813	2.9891	1.857	0.52962	2.1905
792.84	2.9263	1.9205	0.47104	2.1727
791.868	2.8576	1.9902	0.44992	2.1558
790.895	2.7888	2.0667	0.46728	2.1409
789.922	2.7262	2.1499	0.52285	2.1282
788.95	2.6763	2.2389	0.61329	2.1173
787.977	2.6443	2.332	0.73601	2.108
787.005	2.634	2.4273	0.88792	2.0995
786.032	2.648	2.5263	1.0653	2.0906
785.06	2.6871	2.6253	1.2639	2.0799
784.087	2.7507	2.7203	1.4791	2.0656
783.114	2.8372	2.807	1.7057	2.0465
782.142	2.9441	2.881	1.9383	2.0214
781.169	3.0681	2.9381	2.1708	1.9894
780.197	3.2058	2.9743	2.3969	1.9499
779.224	3.3536	2.9859	2.6101	1.9024
778.252	3.5079	2.9696	2.8037	1.8469
777.279	3.6651	2.9222	2.9711	1.7835
776.306	3.8219	2.844	3.106	1.7135
775.334	3.9746	2.736	3.2027	1.6383
774.361	4.1198	2.6002	3.2565	1.5504
773.389	4.2536	2.4395	3.2639	1.4485
772.416	4.3717	2.2578	3.223	1.3359
771.444	4.47	2.0599	3.1335	1.2166
770.471	4.5436	1.8516	2.9972	1.0947
769.498	4.588	1.6395	2.8176	0.9742
768.526	4.5986	1.4309	2.6001	0.85801
767.553	4.5716	1.233	2.3518	0.74217
766.581	4.5039	1.0485	2.081	0.63113
765.608	4.3936	0.88536	1.7973	0.52309
764.636	4.2405	0.75072	1.5104	0.42133
763.663	4.0459	0.6509	1.2304	0.32971
762.69	3.8133	0.59062	0.96352	0.24975
761.718	3.5479	0.57275	0.7156	0.1796
760.745	3.2492	0.59788	0.49505	0.12077
759.773	2.9206	0.66418	0.30903	0.074087
758.8	2.5714	0.76645	0.16324	0.039619
757.828	2.212	0.89731	0.061784	0.016728
756.855	1.8529	1.0475	0.0071033	0.0041271
755.882	1.5048	1.2065	3.1086e-15	5.4857e-16
754.91	1.1776	1.3631	0.038842	0.0019791
753.937	0.88023	1.5061	0.11962	0.0076377
752.965	0.61998	1.6252	0.23711	0.014302
751.992	0.40236	1.7114	0.3853	0.019774
751.02	0.23092	1.7581	0.55768	0.022531
750.047	0.10721	1.7611	0.74748	0.021852
749.074	0.03091	1.719	0.94796	0.01789
748.102	-1.027e-14	1.6334	1.1526	0.011693
747.129	0.010845	1.5088	1.3555	0.0051678
746.157	0.057931	1.352	1.5511	0.00098768
745.184	0.13463	1.1735	1.7363	0.0022935
744.212	0.23426	0.9866	1.911	0.011913
743.239	0.35043	0.80169	2.0726	0.033293
742.266	0.47726	0.62037	2.2192	0.068808
741.294	0.60963	0.453	2.35	0.12058
740.321	0.74319	0.30901	2.4653	0.19003
739.349	0.87446	0.19638	2.5662	0.2849
738.376	1.0007	0.12138	2.6542	0.40026
737.404	1.12	0.088362	2.7314	0.53498
736.431	1.231	0.099708	2.7999	0.68676
735.458	1.3327	0.15591	2.8617	0.85217
734.486	1.4244	0.25471	2.918	1.0268
733.513	1.5059	0.39239	2.9694	1.21
732.541	1.5768	0.56401	3.0156	1.3957
731.568	1.6369	0.76372	3.055	1.5771
730.596	1.686	0.985	3.0849	1.7637
729.623	1.7239	1.221	3.1017	1.9511
728.651	1.7506	1.4645	3.101	2.1342
727.678	1.7662	1.7085	3.0781	2.3083
726.705	1.771	1.946	3.0282	2.4541
725.733	1.7655	2.1705	2.9473	2.5673
724.76	1.7506	2.3761	2.8325	2.6644
723.788	1.7275	2.5573	2.6824	2.7255
722.815	1.698	2.7098	2.4975	2.7516
721.843	1.7016	2.8245	2.2961	2.7452
720.87	1.7023	2.905	2.0669	2.7106
719.897	1.7024	2.9502	1.8172	2.6527
718.925	1.704	2.9601	1.5563	2.5778
717.952	1.709	2.9362	1.295	2.4921
716.98	1.7192	2.8806	1.0448	2.4015
716.007	1.7356	2.7965	0.81744	2.3113
715.035	1.7584	2.6877	0.62405	2.2259
714.062	1.7872	2.5582	0.47444	2.1414
713.089	1.8203	2.4121	0.37664	2.0633
712.117	1.8554	2.2533	0.33637	1.9908
711.144	1.8891	2.0851	0.35809	1.9213
710.172	1.9174	1.9104	0.44409	1.8508
709.199	1.936	1.7313	0.59476	1.7747
708.227	1.9399	1.5491	0.80822	1.687
707.254	1.9244	1.3646	1.0818	1.5826
706.281	1.8854	1.1783	1.4126	1.4571
705.309	1.8195	0.99005	1.7977	1.3078
704.336	1.722	0.79958	2.2323	1.1306
703.364	1.5943	0.6071	2.719	0.93116
702.391	1.4355	0.4125	3.2557	0.68113
701.419	1.2455	0.21243	3.8394	0.37254
700.446	1.0249	1.2212e-15	4.4622	1.1238e-15

## Sheet: Fig 6 (a_e)
Fig 6(a)					Fig 6 (e )
Raman shift [1/cm]	Intensity	Intensity			Raman shift [1/cm]	Intensity	Intensity
610	47.391	88.027			610	22.766	88.027
611.498	43.404	87.584			611.498	20.575	87.584
612.997	41.555	93.172			612.997	18.655	93.172
614.495	41.957	104.69			614.495	17.068	104.69
615.993	43.482	118.4			615.993	15.726	118.4
617.491	45.173	130.39			617.491	14.589	130.39
618.99	45.919	137.26			618.99	13.492	137.26
620.488	44.481	134.43			620.488	12.287	134.43
621.986	40.919	122.89			621.986	10.906	122.89
623.484	35.037	102.37			623.484	9.3005	102.37
624.983	27.958	77.684			624.983	7.5804	77.684
626.481	20.535	52.695			626.481	5.8858	52.695
627.979	13.761	31.057			627.979	4.3882	31.057
629.478	8.7635	16.455			629.478	3.3706	16.455
630.976	5.877	8.747			630.976	2.9207	8.747
632.474	6.2013	9.623			632.474	3.3074	9.623
633.972	9.4507	17.053			633.972	4.4038	17.053
635.471	16.126	31.301			635.471	6.2479	31.301
636.969	24.95	49.643			636.969	8.5132	49.643
638.467	34.778	70.125			638.467	10.972	70.125
639.966	43.749	89.364			639.966	13.313	89.364
641.464	49.714	103.13			641.464	15.205	103.13
642.962	52.16	109.73			642.962	16.528	109.73
644.46	50.286	106.25			644.46	17.018	106.25
645.959	45.66	95.134			645.959	16.782	95.134
647.457	39.48	77.899			647.457	15.764	77.899
648.955	33.486	59.044			648.955	14.266	59.044
650.453	28.988	42.382			650.453	12.496	42.382
651.952	26.178	30.002			651.952	10.771	30.002
653.45	25.225	23.949			653.45	9.3785	23.949
654.948	25.405	22.903			654.948	8.4016	22.903
656.447	26.381	26.372			656.447	7.945	26.372
657.945	27.676	32.102			657.945	7.856	32.102
659.443	29.094	38.77			659.443	8.0673	38.77
660.941	30.469	45.038			660.941	8.4137	45.038
662.44	31.668	49.926			662.44	8.8277	49.926
663.938	32.633	53.254			663.938	9.2433	53.254
665.436	33.275	54.66			665.436	9.626	54.66
666.934	33.662	54.762			666.934	9.9283	54.762
668.433	33.784	53.687			668.433	10.113	53.687
669.931	33.696	52.016			669.931	10.16	52.016
671.429	33.32	49.949			671.429	10.02	49.949
672.928	32.623	47.593			672.928	9.7201	47.593
674.426	31.468	44.809			674.426	9.2668	44.809
675.924	29.894	41.541			675.924	8.7375	41.541
677.422	27.884	37.72			677.422	8.2061	37.72
678.921	25.597	33.573			678.921	7.7346	33.573
680.419	23.173	29.409			680.419	7.3623	29.409
681.917	20.771	25.486			681.917	7.0491	25.486
683.416	18.554	22.031			683.416	6.7326	22.031
684.914	16.586	18.996			684.914	6.3569	18.996
686.412	14.956	16.391			686.412	5.9085	16.391
687.91	13.617	14.161			687.91	5.4579	14.161
689.409	12.58	12.512			689.409	5.1204	12.512
690.907	11.787	11.579			690.907	4.9608	11.579
692.405	11.293	11.666			692.405	5.0211	11.666
693.903	11.117	12.634			693.903	5.2251	12.634
695.402	11.371	14.279			695.402	5.4943	14.279
696.9	12.038	16.114			696.9	5.7689	16.114
698.398	13.092	17.615			698.398	6.0108	17.615
699.897	14.384	18.826			699.897	6.2595	18.826
701.395	15.822	20.039			701.395	6.566	20.039
702.893	17.293	21.919			702.893	6.942	21.919
704.391	18.828	25.476			704.391	7.4083	25.476
705.89	20.547	31.127			705.89	7.954	31.127
707.388	22.732	39.37			707.388	8.5978	39.37
708.886	25.549	49.606			708.886	9.3301	49.606
710.384	29.237	61.221			710.384	10.15	61.221
711.883	33.689	73.116			711.883	11.026	73.116
713.381	38.783	84.235			713.381	11.941	84.235
714.879	44.136	93.932			714.879	12.873	93.932
716.378	49.312	101.49			716.378	13.81	101.49
717.876	53.926	106.97			717.876	14.731	106.97
719.374	57.492	110.16			719.374	15.59	110.16
720.872	59.866	111.57			720.872	16.345	111.57
722.371	60.781	111.39			722.371	16.948	111.39
723.869	60.462	110.21			723.869	17.407	110.21
725.367	59.02	108.33			725.367	17.708	108.33
726.866	56.935	106.04			726.866	17.867	106.04
728.364	54.572	103.38			728.364	17.845	103.38
729.862	52.305	100.39			729.862	17.625	100.39
731.36	50.464	97.052			731.36	17.17	97.052
732.859	49.162	93.554			732.859	16.537	93.554
734.357	48.543	90.311			734.357	15.829	90.311
735.855	48.555	87.781			735.855	15.195	87.781
737.353	49.216	86.547			737.353	14.811	86.547
738.852	50.397	86.748			738.852	14.761	86.748
740.35	51.987	88.432			740.35	15.115	88.432
741.848	53.76	91.071			741.848	15.796	91.071
743.347	55.483	94.064			743.347	16.707	94.064
744.845	56.967	96.655			744.845	17.656	96.655
746.343	58.121	98.374			746.343	18.508	98.374
747.841	59.076	99.173			747.841	19.147	99.173
749.34	60.133	99.606			749.34	19.557	99.606
750.838	61.628	100.64			750.838	19.816	100.64
752.336	63.961	103.83			752.336	20.051	103.83
753.834	67.177	109.96			753.834	20.369	109.96
755.333	71.11	119.55			755.333	20.858	119.55
756.831	75.173	131.46			756.831	21.511	131.46
758.329	78.531	143.67			758.329	22.296	143.67
759.828	80.448	153.66			759.828	23.135	153.66
761.326	80.23	158.74			761.326	23.946	158.74
762.824	77.922	158.04			762.824	24.669	158.04
764.322	73.829	151.34			764.322	25.245	151.34
765.821	68.885	140.57			765.821	25.659	140.57
767.319	64.012	127.82			767.319	25.892	127.82
768.817	60.089	115.83			768.817	25.972	115.83
770.316	57.624	106.58			770.316	25.902	106.58
771.814	56.541	100.9			771.814	25.699	100.9
773.312	56.541	99.044			773.312	25.354	99.044
774.81	57.104	100.25			774.81	24.866	100.25
776.309	57.791	103.72			776.309	24.224	103.72
777.807	58.28	108.21			777.807	23.444	108.21
779.305	58.411	112.99			779.305	22.526	112.99
780.803	57.926	116.52			780.803	21.496	116.52
782.302	56.555	117.6			782.302	20.368	117.6
783.8	54.091	115.33			783.8	19.176	115.33
785.298	50.308	108.86			785.298	17.982	108.86
786.797	45.294	98.315			786.797	16.865	98.315
788.295	39.288	84.278			788.295	15.916	84.278
789.793	32.773	68.2			789.793	15.177	68.2
791.291	26.303	51.898			791.291	14.657	51.898
792.79	20.357	37.093			792.79	14.308	37.093
794.288	15.354	25.253			794.288	14.074	25.253
795.786	11.495	16.867			795.786	13.914	16.867
797.284	8.9537	11.899			797.284	13.811	11.899
798.783	7.7246	9.5787			798.783	13.766	9.5787
800.281	7.8078	9.0854			800.281	13.773	9.0854
801.779	9.0465	9.6774			801.779	13.816	9.6774
803.278	11.244	11.03			803.278	13.868	11.03
804.776	14.087	13.131			804.776	13.908	13.131
806.274	17.216	16.2			806.274	14.04	16.2
807.772	20.298	20.388			807.772	14.154	20.388
809.271	23.06	25.766			809.271	14.543	25.766
810.769	25.414	32.218			810.769	15.187	32.218
812.267	27.479	39.656			812.267	16.108	39.656
813.766	29.561	48.074			813.766	17.229	48.074
815.264	32.141	57.728			815.264	18.503	57.728
816.762	35.689	69.063			816.762	19.928	69.063
818.26	40.619	82.719			818.26	21.572	82.719
819.759	47.158	99.319			819.759	23.535	99.319
821.257	55.348	119.33			821.257	25.9	119.33
822.755	65.063	142.82			822.755	28.677	142.82
824.253	76.046	169.35			824.253	31.782	169.35
825.752	87.956	198			825.752	35.059	198
827.25	100.27	227.17			827.25	38.3	227.17
828.748	112.37	255.03			828.748	41.334	255.03
830.247	123.37	279.3			830.247	44.018	279.3
831.745	132.45	298.1			831.745	46.276	298.1
833.243	138.8	309.76			833.243	48.052	309.76
834.741	141.79	313.09			834.741	49.283	313.09
836.24	142.1	309.58			836.24	50.027	309.58
837.738	138.74	297.13			837.738	50.13	297.13
839.236	134.94	282.57			839.236	49.922	282.57
840.734	131.91	268.58			840.734	49.503	268.58
842.233	131.8	260.09			842.233	49.075	260.09
843.731	136.15	260.81			843.731	48.752	260.81
845.229	146.33	274.11			845.229	48.649	274.11
846.728	163.3	302.26			846.728	48.88	302.26
848.226	187.29	345.44			848.226	49.564	345.44
849.724	218	402.47			849.724	50.815	402.47
851.222	253.83	469.2			851.222	52.646	469.2
852.721	292.5	540.22			852.721	54.981	540.22
854.219	330.46	608			854.219	57.572	608
855.717	363.92	665			855.717	60.135	665
857.216	389.2	704.66			857.216	62.352	704.66
858.714	403.26	721.99			858.714	63.972	721.99
860.212	404.84	716.01			860.212	64.854	716.01
861.71	393.45	687.35			861.71	64.927	687.35
863.209	371.16	641.15			863.209	64.327	641.15
864.707	340.25	582.67			864.707	63.248	582.67
866.205	304.54	519.06			866.205	62.049	519.06
867.703	267.38	456.15			867.703	61.11	456.15
869.202	232.05	398.65			869.202	60.797	398.65
870.7	201	349.73			870.7	61.413	349.73
872.198	175.63	310.47			872.198	63.045	310.47
873.697	156.82	281.35			873.697	65.661	281.35
875.195	144.07	261.03			875.195	68.944	261.03
876.693	136.88	248.57			876.693	72.535	248.57
878.191	133.76	242.02			878.191	75.997	242.02
879.69	133.53	240.23			879.69	78.989	240.23
881.188	134.64	241.61			881.188	81.336	241.61
882.686	136.04	245.18			882.686	82.942	245.18
884.184	136.81	249.59			884.184	83.894	249.59
885.683	136.48	253.67			885.683	84.275	253.67
887.181	135.05	256.07			887.181	84.284	256.07
888.679	132.66	255.48			888.679	84.121	255.48
890.178	129.72	251.28			890.178	83.794	251.28
891.676	126.56	243.1			891.676	83.798	243.1
893.174	123.43	231.84			893.174	83.613	231.84
894.672	120.42	218.62			894.672	83.266	218.62
896.171	117.55	205.24			896.171	82.624	205.24
897.669	114.79	193.25			897.669	81.691	193.25
899.167	112.15	183.69			899.167	80.528	183.69
900.666	109.65	177.23			900.666	79.21	177.23
902.164	107.32	173.57			902.164	77.832	173.57
903.662	105.11	172.38			903.662	76.468	172.38
905.16	102.84	172.7			905.16	75.191	172.7
906.659	100.26	173.77			906.659	74.089	173.77
908.157	97.117	174.66			908.157	73.19	174.66
909.655	93.192	174.6			909.655	72.511	174.6
911.153	88.575	173.21			911.153	71.925	173.21
912.652	83.496	170.37			912.652	71.334	170.37
914.15	78.51	166.74			914.15	70.597	166.74
915.648	74.305	163.34			915.648	69.624	163.34
917.147	71.472	161.42			917.147	68.441	161.42
918.645	70.674	162.25			918.645	67.124	162.25
920.143	71.992	166.17			920.143	65.832	166.17
921.641	75.557	173.24			921.641	64.722	173.24
923.14	80.734	182.22			923.14	63.884	182.22
924.638	86.902	191.83			924.638	63.39	191.83
926.136	93.017	200.49			926.136	63.194	200.49
927.634	98.053	206.86			927.634	63.273	206.86
929.133	101.35	210.47			929.133	63.531	210.47
930.631	102.36	211			930.631	63.897	211
932.129	101.42	209.25			932.129	64.249	209.25
933.628	98.856	205.83			933.628	64.452	205.83
935.126	95.521	201.84			935.126	64.402	201.84
936.624	91.929	197.91			936.624	63.99	197.91
938.122	88.389	194.23			938.122	63.247	194.23
939.621	84.82	190.41			939.621	62.199	190.41
941.119	80.943	185.57			941.119	60.982	185.57
942.617	76.407	178.35			942.617	59.687	178.35
944.116	71.174	168			944.116	58.39	168
945.614	65.304	153.63			945.614	57.094	153.63
947.112	59.185	136.02			947.112	55.753	136.02
948.61	53.162	116.01			948.61	54.276	116.01
950.109	47.495	95.632			950.109	52.626	95.632
951.607	42.382	76.974			951.607	50.776	76.974
953.105	37.823	61.592			953.105	48.823	61.592
954.603	33.963	51.172			954.603	46.9	51.172
956.102	30.821	45.472			956.102	45.156	45.472
957.6	28.641	44.648			957.6	43.756	44.648
959.098	27.396	47.053			959.098	42.718	47.053
960.597	27.212	51.67			960.597	42.082	51.67
962.095	27.8	56.82			962.095	41.696	56.82
963.593	29.02	61.47			963.593	41.436	61.47
965.091	30.391	64.681			965.091	41.081	64.681
966.59	31.5	65.629			966.59	40.394	65.629
968.088	31.972	64.197			968.088	39.256	64.197
969.586	31.353	59.808			969.586	37.501	59.808
971.084	29.614	52.912			971.084	35.206	52.912
972.583	26.677	43.633			972.583	32.365	43.633
974.081	23.057	33.201			974.081	29.188	33.201
975.579	19.322	22.959			975.579	25.83	22.959
977.078	16.17	14.384			977.078	22.535	14.384
978.576	14.368	9.2083			978.576	19.56	9.2083
980.074	14.081	7.642			980.074	17.038	7.642
981.572	15.62	10.121			981.572	15.155	10.121
983.071	18.52	15.173			983.071	13.817	15.173
984.569	22.602	21.733			984.569	13.027	21.733
986.067	27.286	28.347			986.067	12.596	28.347
987.566	32.251	34.258			987.566	12.472	34.258
989.064	37.113	39.565			989.064	12.532	39.565
990.562	41.483	44.677			990.562	12.731	44.677
992.06	45.079	49.924			992.06	12.962	49.924
993.559	47.3	54.724			993.559	13.1	54.724
995.057	47.984	57.661			995.057	13.055	57.661
996.555	46.696	56.218			996.555	12.76	56.218
998.053	44.213	50.348			998.053	12.374	50.348
999.552	42.117	42.079			999.552	12.274	42.079
1001.05	43.174	38.428			1001.05	12.949	38.428
1002.55	52.671	52.789			1002.55	15.31	52.789
1004.05	73.281	93.664			1004.05	19.649	93.664
1005.54	110.05	174.97			1005.54	26.624	174.97
1007.04	159.5	288.9			1007.04	35.513	288.9
1008.54	218.05	426.98			1008.54	45.631	426.98
1010.04	275.34	563.12			1010.04	55.418	563.12
1011.54	318.9	666.43			1011.54	63.047	666.43
1013.04	342.21	720.6			1013.04	67.65	720.6
1014.53	336.28	703.95			1014.53	67.927	703.95
1016.03	307.67	632.73			1016.03	64.801	632.73
1017.53	259.87	516.24			1017.53	58.648	516.24
1019.03	205.56	385.29			1019.03	51.272	385.29
1020.53	154.06	262.74			1020.53	43.978	262.74
1022.03	111.23	162.02			1022.03	37.776	162.02
1023.52	81.862	93.948			1023.52	33.527	93.948
1025.02	62.981	50.364			1025.02	30.959	50.364
1026.52	53.977	28.626			1026.52	30.132	28.626
1028.02	50.461	18.104			1028.02	30.373	18.104
1029.52	51.591	16.447			1029.52	31.576	16.447
1031.02	55.854	20.965			1031.02	33.423	20.965
1032.51	64.257	34.671			1032.51	36.054	34.671
1034.01	76.428	57.496			1034.01	39.359	57.496
1035.51	93.245	92.092			1035.51	43.492	92.092
1037.01	113.03	134.42			1037.01	48.208	134.42
1038.51	134.57	181.43			1038.51	53.454	181.43
1040.01	155.4	226.56			1040.01	58.929	226.56
1041.5	173.15	263.1			1041.5	64.484	263.1
1043	187.19	288.79			1043	69.961	288.79
1044.5	196.45	299.47			1044.5	75.219	299.47
1046	202.65	299.43			1046	80.232	299.43
1047.5	206.8	290.56			1047.5	84.862	290.56
1048.99	210.76	278.99			1048.99	89.121	278.99
1050.49	215.65	268.86			1050.49	92.815	268.86
1051.99	221.52	262.27			1051.99	95.953	262.27
1053.49	227.98	260.5			1053.49	98.264	260.5
1054.99	234.03	261.55			1054.99	99.826	261.55
1056.49	238.43	263.82			1056.49	100.44	263.82
1057.98	240.85	265.48			1057.98	100.31	265.48
1059.48	240.6	265.52			1059.48	99.398	265.52
1060.98	238.41	264.41			1060.98	97.943	264.41
1062.48	234.61	262.97			1062.48	95.928	262.97
1063.98	230.27	262.25			1063.98	93.536	262.25
1065.48	226.2	263.17			1065.48	90.799	263.17
1066.97	222.95	265.58			1066.97	87.906	265.58
1068.47	221.01	269.44			1068.47	85.022	269.44
1069.97	220.06	274.15			1069.97	82.312	274.15
1071.47	219.89	279.7			1071.47	79.96	279.7
1072.97	219.9	286.05			1072.97	77.989	286.05
1074.47	219.75	293.71			1074.47	76.478	293.71
1075.96	219.39	302.64			1075.96	75.344	302.64
1077.46	219.06	312.97			1077.46	74.636	312.97
1078.96	219.1	324.05			1078.96	74.255	324.05
1080.46	220	335.33			1080.46	74.197	335.33
1081.96	221.76	346.25			1081.96	74.32	346.25
1083.45	224.46	356.35			1083.45	74.536	356.35
1084.95	227.69	365.69			1084.95	74.75	365.69
1086.45	231.15	374.12			1086.45	74.931	374.12
1087.95	234.52	381.73			1087.95	75.109	381.73
1089.45	237.51	388.14			1089.45	75.348	388.14
1090.95	240.06	393.22			1090.95	75.672	393.22
1092.44	241.95	396.34			1092.44	76.081	396.34
1093.94	243.2	397.64			1093.94	76.513	397.64
1095.44	243.62	396.8			1095.44	76.891	396.8
1096.94	243.28	394.37			1096.94	77.169	394.37
1098.44	242.02	390.44			1098.44	77.286	390.44
1099.94	240.06	385.64			1099.94	77.247	385.64
1101.43	237.42	380.38			1101.43	77.018	380.38
1102.93	234.45	375.28			1102.93	76.648	375.28
1104.43	231.44	371.09			1104.43	76.184	371.09
1105.93	228.67	368.17			1105.93	75.733	368.17
1107.43	226.44	366.93			1107.43	75.413	366.93
1108.93	224.7	366.83			1108.93	75.25	366.83
1110.42	223.32	367.01			1110.42	75.236	367.01
1111.92	221.94	366.28			1111.92	75.267	366.28
1113.42	220.11	363.19			1113.42	75.257	363.19
1114.92	217.61	357.46			1114.92	75.184	357.46
1116.42	214.22	348.83			1116.42	75.07	348.83
1117.92	210.16	338.53			1117.92	74.959	338.53
1119.41	205.68	327.71			1119.41	74.849	327.71
1120.91	201.28	317.71			1120.91	74.667	317.71
1122.41	197.41	309.44			1122.41	74.293	309.44
1123.91	194.3	302.97			1123.91	73.688	302.97
1125.41	192.33	298.48			1125.41	72.85	298.48
1126.9	191.46	295.6			1126.9	71.919	295.6
1128.4	191.88	294.74			1128.4	71.075	294.74
1129.9	193.4	296.05			1129.9	70.439	296.05
1131.4	196.02	300.31			1131.4	70.116	300.31
1132.9	199.34	307.12			1132.9	70.039	307.12
1134.4	202.89	315.71			1134.4	70.131	315.71
1135.89	205.91	323.88			1135.89	70.24	323.88
1137.39	207.2	328.14			1137.39	70.2	328.14
1138.89	205.97	325.92			1138.89	69.875	325.92
1140.39	200.85	313.5			1140.39	69.031	313.5
1141.89	191.79	291			1141.89	67.568	291
1143.39	178.35	258			1143.39	65.279	258
1144.88	161.64	218.06			1144.88	62.253	218.06
1146.38	142.55	174.47			1146.38	58.562	174.47
1147.88	122.72	131.48			1147.88	54.54	131.48
1149.38	103.75	93.281			1149.38	50.529	93.281
1150.88	86.734	61.943			1150.88	46.818	61.943
1152.38	72.899	40.002			1152.38	43.669	40.002
1153.87	62.285	26.859			1153.87	41.099	26.859
1155.37	55.225	23.043			1155.37	39.159	23.043
1156.87	51.025	26.658			1156.87	37.723	26.658
1158.37	49.482	37.201			1158.37	36.775	37.201
1159.87	49.874	52.738			1159.87	36.214	52.738
1161.37	51.967	72.327			1161.37	36.036	72.327
1162.86	55.247	94.143			1162.86	36.158	94.143
1164.36	59.386	116.44			1164.36	36.536	116.44
1165.86	63.803	137.16			1165.86	37.044	137.16
1167.36	67.809	153.62			1167.36	37.533	153.62
1168.86	70.799	164.28			1168.86	37.855	164.28
1170.36	72.089	167.12			1170.36	37.85	167.12
1171.85	71.623	162.78			1171.85	37.485	162.78
1173.35	69.475	152.07			1173.35	36.736	152.07
1174.85	66.382	138.06			1174.85	35.698	138.06
1176.35	63.218	124.01			1176.35	34.444	124.01
1177.85	60.812	112.83			1177.85	33.074	112.83
1179.35	59.843	106.87			1179.35	31.662	106.87
1180.84	60.266	105.99			1180.84	30.273	105.99
1182.34	61.672	109.07			1182.34	28.962	109.07
1183.84	63.15	113.36			1183.84	27.735	113.36
1185.34	63.595	115.74			1185.34	26.557	115.74
1186.84	62.274	114			1186.84	25.355	114
1188.33	58.565	106.43			1188.33	24.049	106.43
1189.83	52.707	93.538			1189.83	22.622	93.538
1191.33	45.146	76.415			1191.33	21.117	76.415
1192.83	36.826	57.407			1192.83	19.637	57.407
1194.33	28.732	38.964			1194.33	18.299	38.964
1195.83	21.664	23.058			1195.83	17.155	23.058
1197.32	16.328	11.432			1197.32	16.207	11.432
1198.82	12.833	4.4046			1198.82	15.385	4.4046
1200.32	11.144	2.0512			1200.32	14.614	2.0512
1201.82	10.718	3.2888			1201.82	13.842	3.2888
1203.32	10.971	7.1155			1203.32	13.058	7.1155
1204.82	11.32	12.384			1204.82	12.286	12.384
1206.31	11.551	18.703			1206.31	11.626	18.703
1207.81	11.651	25.999			1207.81	11.076	25.999
1209.31	12.426	35.484			1209.31	10.845	35.484
1210.81	14.573	48.1			1210.81	11.001	48.1
1212.31	18.976	64.938			1212.31	11.673	64.938
1213.81	25.858	85.749			1213.81	12.86	85.749
1215.3	35.095	109.43			1215.3	14.529	109.43
1216.8	45.717	133.59			1216.8	16.482	133.59
1218.3	56.257	155.08			1218.3	18.406	155.08
1219.8	65.116	171.29			1219.8	19.956	171.29
1221.3	70.638	179.93			1221.3	20.767	179.93
1222.8	72.038	180.73			1222.8	20.676	180.73
1224.29	69.049	174.38			1224.29	19.648	174.38
1225.79	62.539	163.11			1225.79	17.888	163.11
1227.29	53.856	149.58			1227.29	15.677	149.58
1228.79	44.673	136.42			1228.79	13.339	136.42
1230.29	36.608	125.93			1230.29	11.175	125.93
1231.78	30.676	119.39			1231.78	9.3872	119.39
1233.28	27.497	117.6			1233.28	8.1387	117.6
1234.78	27.012	120.38			1234.78	7.4779	120.38
1236.28	28.989	127.41			1236.28	7.4058	127.41
1237.78	32.98	137.95			1237.78	7.8258	137.95
1239.28	38.615	151.38			1239.28	8.6101	151.38
1240.77	45.504	166.95			1240.77	9.6131	166.95
1242.27	53.231	183.87			1242.27	10.713	183.87
1243.77	61.273	201.17			1243.77	11.837	201.17
1245.27	68.992	217.61			1245.27	12.95	217.61
1246.77	75.806	232.01			1246.77	14.032	232.01
1248.27	81.229	243.26			1248.27	15.058	243.26
1249.76	85.12	250.89			1249.76	15.997	250.89
1251.26	87.64	255.04			1251.26	16.821	255.04
1252.76	89.228	256.56			1252.76	17.53	256.56
1254.26	90.449	256.73			1254.26	18.13	256.73
1255.76	91.761	256.76			1255.76	18.618	256.76
1257.26	93.42	257.57			1257.26	18.958	257.57
1258.75	95.4	259.51			1258.75	19.1	259.51
1260.25	97.441	262.45			1260.25	19.02	262.45
1261.75	99.2	265.94			1261.75	18.77	265.94
1263.25	100.35	269.46			1263.25	18.478	269.46
1264.75	100.7	272.59			1264.75	18.29	272.59
1266.24	100.3	275.06			1266.24	18.309	275.06
1267.74	99.349	276.76			1267.74	18.542	276.76
1269.24	98.211	277.65			1269.24	18.906	277.65
1270.74	97.261	277.73			1270.74	19.296	277.73
1272.24	96.793	277			1272.24	19.628	277
1273.74	96.915	275.45			1273.74	19.88	275.45
1275.23	97.516	273.14			1275.23	20.084	273.14
1276.73	98.361	270.19			1276.73	20.281	270.19
1278.23	99.111	266.96			1278.23	20.499	266.96
1279.73	99.559	263.8			1279.73	20.741	263.8
1281.23	99.568	261.11			1281.23	20.993	261.11
1282.73	99.098	259.08			1282.73	21.238	259.08
1284.22	98.149	257.45			1284.22	21.46	257.45
1285.72	96.665	255.57			1285.72	21.63	255.57
1287.22	94.567	252.45			1287.22	21.697	252.45
1288.72	91.749	247.13			1288.72	21.602	247.13
1290.22	88.21	239.1			1290.22	21.294	239.1
1291.72	84.021	228.36			1291.72	20.743	228.36
1293.21	79.394	215.67			1293.21	19.974	215.67
1294.71	74.542	202.02			1294.71	19.023	202.02
1296.21	69.681	188.59			1296.21	17.957	188.59
1297.71	64.962	176.27			1297.71	16.847	176.27
1299.21	60.512	165.53			1299.21	15.795	165.53
1300.7	56.494	156.56			1300.7	14.921	156.56
1302.2	53.128	149.27			1302.2	14.348	149.27
1303.7	50.736	143.63			1303.7	14.189	143.63
1305.2	49.595	139.58			1305.2	14.471	139.58
1306.7	49.996	137.26			1306.7	15.196	137.26
1308.2	51.959	136.77			1308.2	16.281	136.77
1309.69	55.462	138.43			1309.69	17.662	138.43
1311.19	60.182	142.43			1311.19	19.238	142.43
1312.69	65.858	149.19			1312.69	20.935	149.19
1314.19	72.137	158.75			1314.19	22.654	158.75
1315.69	78.825	171.2			1315.69	24.303	171.2
1317.19	85.752	185.91			1317.19	25.81	185.91
1318.68	92.829	202.1			1318.68	27.118	202.1
1320.18	99.935	218.45			1320.18	28.23	218.45
1321.68	106.93	233.76			1321.68	29.16	233.76
1323.18	113.68	247.18			1323.18	29.954	247.18
1324.68	120.07	258.23			1324.68	30.637	258.23
1326.18	126.09	267.27			1326.18	31.243	267.27
1327.67	131.77	274.7			1327.67	31.79	274.7
1329.17	137.13	281.13			1329.17	32.298	281.13
1330.67	142.02	286.69			1330.67	32.77	286.69
1332.17	146.21	291.24			1332.17	33.194	291.24
1333.67	149.29	294.18			1333.67	33.523	294.18
1335.17	151.02	295.13			1335.17	33.686	295.13
1336.66	151.18	293.79			1336.66	33.591	293.79
1338.16	150.09	290.74			1338.16	33.21	290.74
1339.66	148.12	286.83			1339.66	32.54	286.83
1341.16	146	283.47			1341.16	31.704	283.47
1342.66	144.37	282.12			1342.66	30.851	282.12
1344.15	143.68	283.69			1344.15	30.146	283.69
1345.65	144.28	288.96			1345.65	29.723	288.96
1347.15	146.11	297.51			1347.15	29.618	297.51
1348.65	149.2	308.84			1348.65	29.863	308.84
1350.15	153.27	321.55			1350.15	30.397	321.55
1351.65	158.22	334.38			1351.65	31.203	334.38
1353.14	163.68	345.98			1353.14	32.187	345.98
1354.64	169.28	355.16			1354.64	33.251	355.16
1356.14	174.43	361.36			1356.14	34.233	361.36
1357.64	178.26	363.78			1357.64	34.938	363.78
1359.14	180.09	362.44			1359.14	35.219	362.44
1360.64	178.95	356.72			1360.64	34.906	356.72
1362.13	174.77	346.92			1362.13	34.038	346.92
1363.63	167.33	332.6			1363.63	32.638	332.6
1365.13	157.58	314.5			1365.13	30.927	314.5
1366.63	146.3	292.88			1366.63	29.091	292.88
1368.13	134.8	269.17			1368.13	27.323	269.17
1369.63	124.08	244.48			1369.63	25.737	244.48
1371.12	114.64	220.25			1371.12	24.329	220.25
1372.62	106.65	197.63			1372.62	23.054	197.63
1374.12	99.57	177.04			1374.12	21.808	177.04
1375.62	92.859	158.75			1375.62	20.523	158.75
1377.12	85.902	142.17			1377.12	19.184	142.17
1378.62	78.347	126.92			1378.62	17.813	126.92
1380.11	70.285	112.34			1380.11	16.469	112.34
1381.61	61.969	98.209			1381.61	15.211	98.209
1383.11	53.825	84.396			1383.11	14.052	84.396
1384.61	46.228	71.049			1384.61	13.011	71.049
1386.11	39.284	58.271			1386.11	12.069	58.271
1387.61	33.091	46.312			1387.61	11.237	46.312
1389.1	27.501	35.234			1389.1	10.499	35.234
1390.6	22.574	25.415			1390.6	9.873	25.415
1392.1	18.283	17.016			1392.1	9.3425	17.016
1393.6	14.867	10.684			1393.6	8.9559	10.684
1395.1	12.328	6.4635			1395.1	8.734	6.4635
1396.6	10.872	4.8269			1396.6	8.8049	4.8269
1398.09	10.299	5.208			1398.09	9.1715	5.208
1399.59	10.581	7.2785			1399.59	9.8364	7.2785
1401.09	11.427	10.047			1401.09	10.62	10.047
1402.59	12.771	12.834			1402.59	11.31	12.834
1404.09	14.479	15.236			1404.09	11.737	15.236
1405.58	16.608	17.281			1405.58	11.78	17.281
1407.08	19.118	19.537			1407.08	11.561	19.537
1408.58	22.063	22.92			1408.58	11.24	22.92
1410.08	25.338	28.104			1410.08	11.043	28.104
1411.58	28.94	36.092			1411.58	11.155	36.092
1413.08	32.819	46.811			1413.08	11.579	46.811
1414.57	37.124	60.676			1414.57	12.305	60.676
1416.07	41.972	76.926			1416.07	13.189	76.926
1417.57	47.683	95.398			1417.57	14.158	95.398
1419.07	54.265	115.16			1419.07	15.167	115.16
1420.57	61.843	135.7			1420.57	16.256	135.7
1422.07	70.079	156.22			1422.07	17.466	156.22
1423.56	78.741	175.99			1423.56	18.859	175.99
1425.06	87.457	194.61			1425.06	20.407	194.61
1426.56	96.011	211.61			1426.56	22.084	211.61
1428.06	104.38	227.43			1428.06	23.797	227.43
1429.56	112.61	242.64			1429.56	25.464	242.64
1431.06	120.83	258.4			1431.06	27.028	258.4
1432.55	129.09	276.13			1432.55	28.427	276.13
1434.05	137.31	296.31			1434.05	29.689	296.31
1435.55	145.24	319.47			1435.55	30.847	319.47
1437.05	152.67	344.3			1437.05	31.992	344.3
1438.55	159.2	369.31			1438.55	33.175	369.31
1440.05	164.8	392.65			1440.05	34.38	392.65
1441.54	169.22	412.3			1441.54	35.511	412.3
1443.04	172.79	428.26			1443.04	36.473	428.26
1444.54	175.73	440.42			1444.54	37.173	440.42
1446.04	178.72	450.9			1446.04	37.716	450.9
1447.54	182.71	461.97			1447.54	38.28	461.97
1449.03	188.4	475.94			1449.03	39.089	475.94
1450.53	197.13	496.07			1450.53	40.44	496.07
1452.03	208.94	523.04			1452.03	42.361	523.04
1453.53	224.7	559.49			1453.53	45	559.49
1455.03	243.5	603.85			1455.03	48.186	603.85
1456.53	265.35	656.85			1456.53	51.959	656.85
1458.02	288.98	715.27			1458.02	56.145	715.27
1459.52	314.01	777.54			1459.52	60.78	777.54
1461.02	339.61	840.38			1461.02	65.726	840.38
1462.52	365.39	900.89			1462.52	70.936	900.89
1464.02	390.81	957.3			1464.02	76.188	957.3
1465.52	414.95	1006.5			1465.52	81.172	1006.5
1467.01	437.11	1048.3			1467.01	85.612	1048.3
1468.51	455.5	1079.6			1468.51	88.993	1079.6
1470.01	469.72	1101.5			1470.01	91.29	1101.5
1471.51	477.9	1111.3			1471.51	92.185	1111.3
1473.01	480.98	1111.7			1473.01	92.062	1111.7
1474.51	478.22	1101.6			1474.51	90.976	1101.6
1476	471.59	1085			1476	89.386	1085
1477.5	461.46	1062.6			1477.5	87.448	1062.6
1479	449.49	1037.4			1479	85.376	1037.4
1480.5	436.05	1009.7			1480.5	83.227	1009.7
1482	421.77	980.1			1482	81.039	980.1
1483.49	406.38	946.73			1483.49	78.795	946.73
1484.99	389.88	909.07			1484.99	76.484	909.07
1486.49	371.65	864.86			1486.49	74.043	864.86
1487.99	351.81	815.18			1487.99	71.453	815.18
1489.49	329.94	759.89			1489.49	68.628	759.89
1490.99	306.65	701.82			1490.99	65.565	701.82
1492.48	282.21	643.11			1492.48	62.154	643.11
1493.98	257.48	585.98			1493.98	58.456	585.98
1495.48	233.33	532.76			1495.48	54.582	532.76
1496.98	210.32	483.63			1496.98	50.921	483.63
1498.48	189.34	439.72			1498.48	48.22	439.72
1499.98	170.27	399.8			1499.98	46.838	399.8
1501.47	153.58	364.12			1501.47	47.274	364.12
1502.97	138.69	331.36			1502.97	48.773	331.36
1504.47	125.72	301.7			1504.47	50.313	301.7
1505.97	114.08	274.3			1505.97	50.725	274.3
1507.47	103.78	249.46			1507.47	48.872	249.46
1508.97	94.446	226.64			1508.97	45.162	226.64
1510.46	86.202	206.11			1510.46	40.147	206.11
1511.96	78.857	187.32			1511.96	35.107	187.32
1513.46	72.632	170.35			1513.46	31.02	170.35
1514.96	67.335	154.73			1514.96	28.045	154.73
1516.46	63.047	140.56			1516.46	26.179	140.56
1517.95	59.403	127.51			1517.95	24.843	127.51
1519.45	56.16	115.78			1519.45	23.733	115.78
1520.95	52.932	105.12			1520.95	22.651	105.12
1522.45	49.406	95.625			1522.45	21.621	95.625
1523.95	45.526	86.941			1523.95	20.726	86.941
1525.45	41.368	79.052			1525.45	20.106	79.052
1526.94	37.292	71.785			1526.94	19.771	71.785
1528.44	33.862	65.428			1528.44	19.761	65.428
1529.94	31.411	60.112			1529.94	19.969	60.112
1531.44	30.437	56.381			1531.44	20.333	56.381
1532.94	30.685	54.106			1532.94	20.76	54.106
1534.44	31.929	53.32			1534.44	21.211	53.32
1535.93	33.402	53.309			1535.93	21.652	53.309
1537.43	34.321	53.446			1537.43	21.994	53.446
1538.93	34.229	53.142			1538.93	22.142	53.142
1540.43	32.703	51.966			1540.43	21.918	51.966
1541.93	30.104	50.051			1541.93	21.329	50.051
1543.43	26.765	47.522			1543.43	20.401	47.522
1544.92	23.308	44.68			1544.92	19.351	44.68
1546.42	20.195	41.515			1546.42	18.357	41.515
1547.92	17.571	37.912			1547.92	17.489	37.912
1549.42	15.503	33.491			1549.42	16.713	33.491
1550.92	13.801	28.221			1550.92	15.906	28.221
1552.42	12.408	22.14			1552.42	14.954	22.14
1553.91	11.263	15.824			1553.91	13.856	15.824
1555.41	10.464	10.058			1555.41	12.652	10.058
1556.91	10.011	5.4721			1556.91	11.436	5.4721
1558.41	9.9394	2.8335			1558.41	10.287	2.8335
1559.91	10.104	2.0818			1559.91	9.256	2.0818
1561.4	10.394	3.3851			1561.4	8.442	3.3851
1562.9	10.719	6.2207			1562.9	7.9091	6.2207
1564.4	11.142	10.497			1564.4	7.7977	10.497
1565.9	11.828	15.865			1565.9	8.0807	15.865
1567.4	13.139	22.463			1567.4	8.7243	22.463
1568.9	15.271	30.227			1568.9	9.5265	30.227
1570.39	18.564	39.439			1570.39	10.312	39.439
1571.89	22.9	49.91			1571.89	10.996	49.91
1573.39	28.192	61.492			1573.39	11.602	61.492
1574.89	33.891	73.433			1574.89	12.245	73.433
1576.39	39.314	84.672			1576.39	13.026	84.672
1577.89	43.746	94.146			1577.89	13.885	94.146
1579.38	46.327	100.51			1579.38	14.625	100.51
1580.88	46.882	103.56			1580.88	15.009	103.56
1582.38	45.214	103.01			1582.38	14.774	103.01
1583.88	42.065	100.07			1583.88	13.966	100.07
1585.38	38.237	95.966			1585.38	12.725	95.966
1586.88	34.739	92.277			1586.88	11.398	92.277
1588.37	32.512	90.496			1588.37	10.329	90.496
1589.87	31.827	91.171			1589.87	9.688	91.171
1591.37	32.826	94.783			1591.37	9.5746	94.783
1592.87	34.982	100.72			1592.87	9.8563	100.72
1594.37	37.833	108.51			1594.37	10.421	108.51
1595.87	40.846	117.27			1595.87	11.12	117.27
1597.36	43.713	126.41			1597.36	11.874	126.41
1598.86	46.397	135.5			1598.86	12.628	135.5
1600.36	49.068	144.38			1600.36	13.339	144.38
1601.86	51.996	153.17			1601.86	13.976	153.17
1603.36	55.523	162.04			1603.36	14.507	162.04
1604.86	59.733	171.1			1604.86	14.946	171.1
1606.35	64.585	180.21			1606.35	15.314	180.21
1607.85	69.683	188.91			1607.85	15.636	188.91
1609.35	74.448	196.3			1609.35	15.894	196.3
1610.85	78.377	201.71			1610.85	16.034	201.71
1612.35	80.993	204.27			1612.35	15.972	204.27
1613.85	82.38	204.16			1613.85	15.697	204.16
1615.34	82.827	201.96			1615.34	15.243	201.96
1616.84	83.027	199.23			1616.84	14.755	199.23
1618.34	83.781	198.08			1618.34	14.427	198.08
1619.84	85.669	200.37			1619.84	14.402	200.37
1621.34	89.218	208.12			1621.34	14.797	208.12
1622.83	94.386	221.59			1622.83	15.565	221.59
1624.33	101.04	240.75			1624.33	16.609	240.75
1625.83	108.61	263.71			1625.83	17.744	263.71
1627.33	116.37	288.16			1627.33	18.777	288.16
1628.83	123.58	311.48			1628.83	19.576	311.48
1630.33	129.4	331.04			1630.33	20.027	331.04
1631.82	133.45	345.6			1631.82	20.146	345.6
1633.32	135.49	354.24			1633.32	19.991	354.24
1634.82	135.89	357.69			1634.82	19.691	357.69
1636.32	135.08	356.66			1636.32	19.361	356.66
1637.82	133.65	352.5			1637.82	19.06	352.5
1639.32	131.88	346.05			1639.32	18.758	346.05
1640.81	129.79	338			1640.81	18.374	338
1642.31	127.08	328.54			1642.31	17.837	328.54
1643.81	123.48	317.87			1643.81	17.161	317.87
1645.31	118.79	306.11			1645.31	16.436	306.11
1646.81	113.25	293.66			1646.81	15.783	293.66
1648.31	107.38	281.07			1648.31	15.291	281.07
1649.8	101.85	269.01			1649.8	14.943	269.01
1651.3	97.421	258.28			1651.3	14.658	258.28
1652.8	94.474	249.49			1652.8	14.356	249.49
1654.3	93.272	243.34			1654.3	14.026	243.34
1655.8	93.668	240.16			1655.8	13.767	240.16
1657.3	95.515	240.36			1657.3	13.776	240.36
1658.79	98.561	243.89			1658.79	14.202	243.89
1660.29	102.77	250.84			1660.29	15.133	250.84
1661.79	108.16	260.98			1661.79	16.481	260.98
1663.29	114.93	274.33			1663.29	18.077	274.33
1664.79	123.2	290.86			1664.79	19.749	290.86
1666.28	133.12	310.89			1666.28	21.424	310.89
1667.78	144.65	334.65			1667.78	23.158	334.65
1669.28	157.84	362.63			1669.28	25.121	362.63
1670.78	172.65	394.97			1670.78	27.47	394.97
1672.28	189.2	431.85			1672.28	30.322	431.85
1673.78	207.52	472.91			1673.78	33.671	472.91
1675.27	227.59	517.56			1675.27	37.458	517.56
1676.77	249.07	564.66			1676.77	41.558	564.66
1678.27	271.25	612.63			1678.27	45.813	612.63
1679.77	293.18	659.69			1679.77	50.041	659.69
1681.27	313.58	703.59			1681.27	53.97	703.59
1682.77	331.4	742.56			1682.77	57.352	742.56
1684.26	345.72	774.93			1684.26	59.948	774.93
1685.76	356.22	799.98			1685.76	61.664	799.98
1687.26	362.98	817.5			1687.26	62.532	817.5
1688.76	366.52	828.08			1688.76	62.708	828.08
1690.26	367.63	832.84			1690.26	62.386	832.84
1691.76	367.05	833.03			1691.76	61.704	833.03
1693.25	365.38	829.89			1693.25	60.723	829.89
1694.75	362.85	824.25			1694.75	59.441	824.25
1696.25	359.39	816.5			1696.25	57.864	816.5
1697.75	354.69	806.56			1697.75	56.053	806.56
1699.25	348.38	794.04			1699.25	54.133	794.04
1700.74	340.22	778.56			1700.74	52.211	778.56
1702.24	330.28	759.97			1702.24	50.333	759.97
1703.74	318.88	738.51			1703.74	48.451	738.51
1705.24	306.62	714.96			1705.24	46.478	714.96
1706.74	294.08	690.34			1706.74	44.379	690.34
1708.24	281.72	665.77			1708.24	42.228	665.77
1709.73	269.76	642.03			1709.73	40.169	642.03
1711.23	258.11	619.37			1711.23	38.346	619.37
1712.73	246.55	597.52			1712.73	36.822	597.52
1714.23	234.76	575.64			1714.23	35.548	575.64
1715.73	222.57	552.82			1715.73	34.438	552.82
1717.23	209.98	528.25			1717.23	33.396	528.25
1718.72	197.17	501.48			1718.72	32.348	501.48
1720.22	184.38	472.62			1720.22	31.213	472.62
1721.72	171.83	442.08			1721.72	29.902	442.08
1723.22	159.57	410.52			1723.22	28.347	410.52
1724.72	147.57	378.49			1724.72	26.555	378.49
1726.22	135.69	346.44			1726.22	24.657	346.44
1727.71	123.84	314.59			1727.71	22.825	314.59
1729.21	112.03	283.05			1729.21	21.206	283.05
1730.71	100.43	251.93			1730.71	19.842	251.93
1732.21	89.255	221.42			1732.21	18.647	221.42
1733.71	78.805	191.9			1733.71	17.519	191.9
1735.2	69.224	163.85			1735.2	16.408	163.85
1736.7	60.593	137.91			1736.7	15.352	137.91
1738.2	52.807	114.62			1738.2	14.48	114.62
1739.7	45.774	94.552			1739.7	13.866	94.552
1741.2	39.348	77.791			1741.2	13.514	77.791
1742.7	33.507	64.352			1742.7	13.35	64.352
1744.19	28.248	53.611			1744.19	13.238	53.611
1745.69	23.668	45.028			1745.69	13.093	45.028
1747.19	19.814	37.811			1747.19	12.911	37.811
1748.69	16.775	31.543			1748.69	12.766	31.543
1750.19	14.528	25.983			1750.19	12.739	25.983
1751.69	13.092	21.254			1751.69	12.854	21.254
1753.18	12.358	17.508			1753.18	13.021	17.508
1754.68	12.25	14.927			1754.68	13.112	14.927
1756.18	12.57	13.38			1756.18	13.045	13.38
1757.68	13.154	12.685			1757.68	12.846	12.685
1759.18	13.819	12.501			1759.18	12.674	12.501
1760.68	14.47	12.683			1760.68	12.7	12.683
1762.17	15.088	13.221			1762.17	12.984	13.221
1763.67	15.72	14.288			1763.67	13.48	14.288
1765.17	16.417	15.96			1765.17	14.009	15.96
1766.67	17.195	18.172			1766.67	14.419	18.172
1768.17	17.988	20.505			1768.17	14.649	20.505
1769.67	18.683	22.386			1769.67	14.717	22.386
1771.16	19.168	23.345			1771.16	14.702	23.345
1772.66	19.348	23.097			1772.66	14.653	23.097
1774.16	19.232	21.948			1774.16	14.597	21.948
1775.66	18.861	20.416			1775.66	14.547	20.416
1777.16	18.364	19.225			1777.16	14.535	19.225
1778.65	17.861	18.943			1778.65	14.61	18.943
1780.15	17.448	19.664			1780.15	14.778	19.664
1781.65	17.17	21.258			1781.65	14.977	21.258
1783.15	17.12	21.677			1783.15	15.018	21.677
1784.65	17.124	21.671			1784.65	15.016	21.671
1786.15	17.128	21.666			1786.15	15.014	21.666
1787.64	17.132	21.66			1787.64	15.012	21.66
1789.14	17.136	21.654			1789.14	15.009	21.654
1790.64	17.141	21.649			1790.64	15.007	21.649
1792.14	17.145	21.643			1792.14	15.005	21.643
1793.64	17.149	21.637			1793.64	15.002	21.637
1795.14	17.153	21.632			1795.14	15	21.632
1796.63	17.157	21.626			1796.63	14.998	21.626
1798.13	17.162	21.621			1798.13	14.996	21.621
1799.63	17.166	21.615			1799.63	14.993	21.615
1801.13	17.17	21.609			1801.13	14.991	21.609
1802.63	17.174	21.604			1802.63	14.989	21.604
1804.13	17.178	21.598			1804.13	14.986	21.598
1805.62	17.183	21.592			1805.62	14.984	21.592
1807.12	17.187	21.587			1807.12	14.982	21.587
1808.62	17.191	21.581			1808.62	14.98	21.581
1810.12	17.195	21.575			1810.12	14.977	21.575
1811.62	17.199	21.57			1811.62	14.975	21.57
1813.12	17.204	21.564			1813.12	14.973	21.564
1814.61	17.208	21.558			1814.61	14.97	21.558
1816.11	17.212	21.553			1816.11	14.968	21.553
1817.61	17.216	21.547			1817.61	14.966	21.547
1819.11	17.22	21.542			1819.11	14.963	21.542
1820.61	17.225	21.536			1820.61	14.961	21.536
1822.11	17.229	21.53			1822.11	14.959	21.53
1823.6	17.233	21.525			1823.6	14.957	21.525
1825.1	17.237	21.519			1825.1	14.954	21.519
1826.6	17.241	21.513			1826.6	14.952	21.513
1828.1	17.246	21.508			1828.1	14.95	21.508
1829.6	17.25	21.502			1829.6	14.947	21.502
1831.1	17.254	21.496			1831.1	14.945	21.496
1832.59	17.258	21.491			1832.59	14.943	21.491
1834.09	17.263	21.485			1834.09	14.941	21.485
1835.59	17.267	21.48			1835.59	14.938	21.48
1837.09	17.271	21.474			1837.09	14.936	21.474
1838.59	17.275	21.468			1838.59	14.934	21.468
1840.08	17.279	21.463			1840.08	14.931	21.463
1841.58	17.284	21.457			1841.58	14.929	21.457
1843.08	17.288	21.451			1843.08	14.927	21.451
1844.58	17.292	21.446			1844.58	14.925	21.446
1846.08	17.296	21.44			1846.08	14.922	21.44
1847.58	17.3	21.434			1847.58	14.92	21.434
1849.07	17.305	21.429			1849.07	14.918	21.429
1850.57	17.309	21.423			1850.57	14.915	21.423
1852.07	17.313	21.418			1852.07	14.913	21.418
1853.57	17.317	21.412			1853.57	14.911	21.412
1855.07	17.321	21.406			1855.07	14.909	21.406
1856.57	17.326	21.401			1856.57	14.906	21.401
1858.06	17.33	21.395			1858.06	14.904	21.395
1859.56	17.334	21.389			1859.56	14.902	21.389
1861.06	17.338	21.384			1861.06	14.899	21.384
1862.56	17.342	21.378			1862.56	14.897	21.378
1864.06	17.347	21.372			1864.06	14.895	21.372
1865.56	17.351	21.367			1865.56	14.893	21.367
1867.05	17.355	21.361			1867.05	14.89	21.361
1868.55	17.359	21.356			1868.55	14.888	21.356
1870.05	17.363	21.35			1870.05	14.886	21.35
1871.55	17.368	21.344			1871.55	14.883	21.344
1873.05	17.372	21.339			1873.05	14.881	21.339
1874.55	17.376	21.333			1874.55	14.879	21.333
1876.04	17.38	21.327			1876.04	14.877	21.327
1877.54	17.384	21.322			1877.54	14.874	21.322
1879.04	17.389	21.316			1879.04	14.872	21.316
1880.54	17.393	21.31			1880.54	14.87	21.31
1882.04	17.397	21.305			1882.04	14.867	21.305
1883.53	17.401	21.299			1883.53	14.865	21.299
1885.03	17.405	21.294			1885.03	14.863	21.294
1886.53	17.41	21.288			1886.53	14.861	21.288
1888.03	17.414	21.282			1888.03	14.858	21.282
1889.53	17.418	21.277			1889.53	14.856	21.277
1891.03	17.422	21.271			1891.03	14.854	21.271
1892.52	17.426	21.265			1892.52	14.851	21.265
1894.02	17.431	21.26			1894.02	14.849	21.26
1895.52	17.435	21.254			1895.52	14.847	21.254
1897.02	17.439	21.248			1897.02	14.844	21.248
1898.52	17.443	21.243			1898.52	14.842	21.243
1900.02	17.447	21.237			1900.02	14.84	21.237
1901.51	17.452	21.232			1901.51	14.838	21.232
1903.01	17.456	21.226			1903.01	14.835	21.226
1904.51	17.46	21.22			1904.51	14.833	21.22
1906.01	17.464	21.215			1906.01	14.831	21.215
1907.51	17.468	21.209			1907.51	14.828	21.209
1909.01	17.473	21.203			1909.01	14.826	21.203
1910.5	17.477	21.198			1910.5	14.824	21.198
1912	17.481	21.192			1912	14.822	21.192
1913.5	17.485	21.186			1913.5	14.819	21.186
1915	17.489	21.181			1915	14.817	21.181
1916.5	17.494	21.175			1916.5	14.815	21.175
1917.99	17.498	21.17			1917.99	14.812	21.17
1919.49	17.502	21.164			1919.49	14.81	21.164
1920.99	17.506	21.158			1920.99	14.808	21.158
1922.49	17.511	21.153			1922.49	14.806	21.153
1923.99	17.515	21.147			1923.99	14.803	21.147
1925.49	17.519	21.141			1925.49	14.801	21.141
1926.98	17.523	21.136			1926.98	14.799	21.136
1928.48	17.527	21.13			1928.48	14.796	21.13
1929.98	17.532	21.124			1929.98	14.794	21.124
1931.48	17.536	21.119			1931.48	14.792	21.119
1932.98	17.54	21.113			1932.98	14.79	21.113
1934.48	17.544	21.108			1934.48	14.787	21.108
1935.97	17.548	21.102			1935.97	14.785	21.102
1937.47	17.553	21.096			1937.47	14.783	21.096
1938.97	17.557	21.091			1938.97	14.78	21.091
1940.47	17.561	21.085			1940.47	14.778	21.085
1941.97	17.565	21.079			1941.97	14.776	21.079
1943.47	17.569	21.074			1943.47	14.774	21.074
1944.96	17.574	21.068			1944.96	14.771	21.068
1946.46	17.578	21.062			1946.46	14.769	21.062
1947.96	17.582	21.057			1947.96	14.767	21.057
1949.46	17.586	21.051			1949.46	14.764	21.051
1950.96	17.59	21.045			1950.96	14.762	21.045
1952.45	17.595	21.04			1952.45	14.76	21.04
1953.95	17.599	21.034			1953.95	14.758	21.034
1955.45	17.603	21.029			1955.45	14.755	21.029
1956.95	17.607	21.023			1956.95	14.753	21.023
1958.45	17.611	21.017			1958.45	14.751	21.017
1959.95	17.616	21.012			1959.95	14.748	21.012
1961.44	17.62	21.006			1961.44	14.746	21.006
1962.94	17.624	21			1962.94	14.744	21
1964.44	17.628	20.995			1964.44	14.741	20.995
1965.94	17.632	20.989			1965.94	14.739	20.989
1967.44	17.637	20.983			1967.44	14.737	20.983
1968.94	17.641	20.978			1968.94	14.735	20.978
1970.43	17.645	20.972			1970.43	14.732	20.972
1971.93	17.649	20.967			1971.93	14.73	20.967
1973.43	17.653	20.961			1973.43	14.728	20.961
1974.93	17.658	20.955			1974.93	14.725	20.955
1976.43	17.662	20.95			1976.43	14.723	20.95
1977.93	17.666	20.944			1977.93	14.721	20.944
1979.42	17.67	20.938			1979.42	14.719	20.938
1980.92	17.674	20.933			1980.92	14.716	20.933
1982.42	17.679	20.927			1982.42	14.714	20.927
1983.92	17.683	20.921			1983.92	14.712	20.921
1985.42	17.687	20.916			1985.42	14.709	20.916
1986.92	17.691	20.91			1986.92	14.707	20.91
1988.41	17.695	20.905			1988.41	14.705	20.905
1989.91	17.7	20.899			1989.91	14.703	20.899
1991.41	17.704	20.893			1991.41	14.7	20.893
1992.91	17.708	20.888			1992.91	14.698	20.888
1994.41	17.712	20.882			1994.41	14.696	20.882
1995.9	17.716	20.876			1995.9	14.693	20.876
1997.4	17.721	20.871			1997.4	14.691	20.871
1998.9	17.725	20.865			1998.9	14.689	20.865
2000.4	17.729	20.859			2000.4	14.687	20.859
2001.9	17.733	20.854			2001.9	14.684	20.854
2003.4	17.738	20.848			2003.4	14.682	20.848
2004.89	17.742	20.843			2004.89	14.68	20.843
2006.39	17.746	20.837			2006.39	14.677	20.837
2007.89	17.75	20.831			2007.89	14.675	20.831
2009.39	17.754	20.826			2009.39	14.673	20.826
2010.89	17.759	20.82			2010.89	14.671	20.82
2012.39	17.763	20.814			2012.39	14.668	20.814
2013.88	17.767	20.809			2013.88	14.666	20.809
2015.38	17.771	20.803			2015.38	14.664	20.803
2016.88	17.775	20.797			2016.88	14.661	20.797
2018.38	17.78	20.792			2018.38	14.659	20.792
2019.88	17.784	20.786			2019.88	14.657	20.786
2021.38	17.788	20.781			2021.38	14.655	20.781
2022.87	17.792	20.775			2022.87	14.652	20.775
2024.37	17.796	20.769			2024.37	14.65	20.769
2025.87	17.801	20.764			2025.87	14.648	20.764
2027.37	17.805	20.758			2027.37	14.645	20.758
2028.87	17.809	20.752			2028.87	14.643	20.752
2030.37	17.813	20.747			2030.37	14.641	20.747
2031.86	17.817	20.741			2031.86	14.638	20.741
2033.36	17.822	20.735			2033.36	14.636	20.735
2034.86	17.826	20.73			2034.86	14.634	20.73
2036.36	17.83	20.724			2036.36	14.632	20.724
2037.86	17.834	20.719			2037.86	14.629	20.719
2039.36	17.838	20.713			2039.36	14.627	20.713
2040.85	17.843	20.707			2040.85	14.625	20.707
2042.35	17.847	20.702			2042.35	14.622	20.702
2043.85	17.851	20.696			2043.85	14.62	20.696
2045.35	17.855	20.69			2045.35	14.618	20.69
2046.85	17.859	20.685			2046.85	14.616	20.685
2048.34	17.864	20.679			2048.34	14.613	20.679
2049.84	17.868	20.673			2049.84	14.611	20.673
2051.34	17.872	20.668			2051.34	14.609	20.668
2052.84	17.876	20.662			2052.84	14.606	20.662
2054.34	17.88	20.657			2054.34	14.604	20.657
2055.84	17.885	20.651			2055.84	14.602	20.651
2057.33	17.889	20.645			2057.33	14.6	20.645
2058.83	17.893	20.64			2058.83	14.597	20.64
2060.33	17.897	20.634			2060.33	14.595	20.634
2061.83	17.901	20.628			2061.83	14.593	20.628
2063.33	17.906	20.623			2063.33	14.59	20.623
2064.83	17.91	20.617			2064.83	14.588	20.617
2066.32	17.914	20.611			2066.32	14.586	20.611
2067.82	17.918	20.606			2067.82	14.584	20.606
2069.32	17.922	20.6			2069.32	14.581	20.6
2070.82	17.927	20.595			2070.82	14.579	20.595
2072.32	17.931	20.589			2072.32	14.577	20.589
2073.82	17.935	20.583			2073.82	14.574	20.583
2075.31	17.939	20.578			2075.31	14.572	20.578
2076.81	17.943	20.572			2076.81	14.57	20.572
2078.31	17.948	20.566			2078.31	14.568	20.566
2079.81	17.952	20.561			2079.81	14.565	20.561
2081.31	17.956	20.555			2081.31	14.563	20.555
2082.8	17.96	20.549			2082.8	14.561	20.549
2084.3	17.964	20.544			2084.3	14.558	20.544
2085.8	17.969	20.538			2085.8	14.556	20.538
2087.3	17.973	20.533			2087.3	14.554	20.533
2088.8	17.977	20.527			2088.8	14.552	20.527
2090.3	17.981	20.521			2090.3	14.549	20.521
2091.8	17.986	20.516			2091.8	14.547	20.516
2093.29	17.99	20.51			2093.29	14.545	20.51
2094.79	17.994	20.504			2094.79	14.542	20.504
2096.29	17.998	20.499			2096.29	14.54	20.499
2097.79	18.002	20.493			2097.79	14.538	20.493
2099.29	18.007	20.487			2099.29	14.535	20.487
2100.78	18.011	20.482			2100.78	14.533	20.482
2102.28	18.015	20.476			2102.28	14.531	20.476
2103.78	18.019	20.47			2103.78	14.529	20.47
2105.28	18.023	20.465			2105.28	14.526	20.465
2106.78	18.028	20.459			2106.78	14.524	20.459
2108.28	18.032	20.454			2108.28	14.522	20.454
2109.77	18.036	20.448			2109.77	14.519	20.448
2111.27	18.04	20.442			2111.27	14.517	20.442
2112.77	18.044	20.437			2112.77	14.515	20.437
2114.27	18.049	20.431			2114.27	14.513	20.431
2115.77	18.053	20.425			2115.77	14.51	20.425
2117.27	18.057	20.42			2117.27	14.508	20.42
2118.76	18.061	20.414			2118.76	14.506	20.414
2120.26	18.065	20.408			2120.26	14.503	20.408
2121.76	18.07	20.403			2121.76	14.501	20.403
2123.26	18.074	20.397			2123.26	14.499	20.397
2124.76	18.078	20.392			2124.76	14.497	20.392
2126.26	18.082	20.386			2126.26	14.494	20.386
2127.75	18.086	20.38			2127.75	14.492	20.38
2129.25	18.091	20.375			2129.25	14.49	20.375
2130.75	18.095	20.369			2130.75	14.487	20.369
2132.25	18.099	20.363			2132.25	14.485	20.363
2133.75	18.103	20.358			2133.75	14.483	20.358
2135.24	18.107	20.352			2135.24	14.481	20.352
2136.74	18.112	20.346			2136.74	14.478	20.346
2138.24	18.116	20.341			2138.24	14.476	20.341
2139.74	18.12	20.335			2139.74	14.474	20.335
2141.24	18.124	20.33			2141.24	14.471	20.33
2142.74	18.128	20.324			2142.74	14.469	20.324
2144.23	18.133	20.318			2144.23	14.467	20.318
2145.73	18.137	20.313			2145.73	14.465	20.313
2147.23	18.141	20.307			2147.23	14.462	20.307
2148.73	18.145	20.301			2148.73	14.46	20.301
2150.23	18.149	20.296			2150.23	14.458	20.296
2151.73	18.154	20.29			2151.73	14.455	20.29
2153.22	18.158	20.284			2153.22	14.453	20.284
2154.72	18.162	20.279			2154.72	14.451	20.279
2156.22	18.166	20.273			2156.22	14.449	20.273
2157.72	18.17	20.268			2157.72	14.446	20.268
2159.22	18.175	20.262			2159.22	14.444	20.262
2160.72	18.179	20.256			2160.72	14.442	20.256
2162.21	18.183	20.251			2162.21	14.439	20.251
2163.71	18.187	20.245			2163.71	14.437	20.245
2165.21	18.191	20.239			2165.21	14.435	20.239
2166.71	18.196	20.234			2166.71	14.433	20.234
2168.21	18.2	20.228			2168.21	14.43	20.228
2169.7	18.204	20.222			2169.7	14.428	20.222
2171.2	18.208	20.217			2171.2	14.426	20.217
2172.7	18.213	20.211			2172.7	14.423	20.211
2174.2	18.217	20.206			2174.2	14.421	20.206
2175.7	18.221	20.2			2175.7	14.419	20.2
2177.2	18.225	20.194			2177.2	14.416	20.194
2178.7	18.229	20.189			2178.7	14.414	20.189
2180.19	18.234	20.183			2180.19	14.412	20.183
2181.69	18.238	20.177			2181.69	14.41	20.177
2183.19	18.242	20.172			2183.19	14.407	20.172
2184.69	18.246	20.166			2184.69	14.405	20.166
2186.19	18.25	20.16			2186.19	14.403	20.16
2187.68	18.255	20.155			2187.68	14.4	20.155
2189.18	18.259	20.149			2189.18	14.398	20.149
2190.68	18.263	20.144			2190.68	14.396	20.144
2192.18	18.267	20.138			2192.18	14.394	20.138
2193.68	18.271	20.132			2193.68	14.391	20.132
2195.18	18.276	20.127			2195.18	14.389	20.127
2196.67	18.28	20.121			2196.67	14.387	20.121
2198.17	18.284	20.115			2198.17	14.384	20.115
2199.67	18.288	20.11			2199.67	14.382	20.11
2201.17	18.292	20.104			2201.17	14.38	20.104
2202.67	18.297	20.098			2202.67	14.378	20.098
2204.17	18.301	20.093			2204.17	14.375	20.093
2205.66	18.305	20.087			2205.66	14.373	20.087
2207.16	18.309	20.082			2207.16	14.371	20.082
2208.66	18.313	20.076			2208.66	14.368	20.076
2210.16	18.318	20.07			2210.16	14.366	20.07
2211.66	18.322	20.065			2211.66	14.364	20.065
2213.16	18.326	20.059			2213.16	14.362	20.059
2214.65	18.33	20.053			2214.65	14.359	20.053
2216.15	18.334	20.048			2216.15	14.357	20.048
2217.65	18.339	20.042			2217.65	14.355	20.042
2219.15	18.343	20.036			2219.15	14.352	20.036
2220.65	18.347	20.031			2220.65	14.35	20.031
2222.14	18.351	20.025			2222.14	14.348	20.025
2223.64	18.355	20.02			2223.64	14.346	20.02
2225.14	18.36	20.014			2225.14	14.343	20.014
2226.64	18.364	20.008			2226.64	14.341	20.008
2228.14	18.368	20.003			2228.14	14.339	20.003
2229.64	18.372	19.997			2229.64	14.336	19.997
2231.13	18.376	19.991			2231.13	14.334	19.991
2232.63	18.381	19.986			2232.63	14.332	19.986
2234.13	18.385	19.98			2234.13	14.33	19.98
2235.63	18.389	19.974			2235.63	14.327	19.974
2237.13	18.393	19.969			2237.13	14.325	19.969
2238.63	18.397	19.963			2238.63	14.323	19.963
2240.12	18.402	19.957			2240.12	14.32	19.957
2241.62	18.406	19.952			2241.62	14.318	19.952
2243.12	18.41	19.946			2243.12	14.316	19.946
2244.62	18.414	19.941			2244.62	14.313	19.941
2246.12	18.418	19.935			2246.12	14.311	19.935
2247.62	18.423	19.929			2247.62	14.309	19.929
2249.11	18.427	19.924			2249.11	14.307	19.924
2250.61	18.431	19.918			2250.61	14.304	19.918
2252.11	18.435	19.912			2252.11	14.302	19.912
2253.61	18.439	19.907			2253.61	14.3	19.907
2255.11	18.444	19.901			2255.11	14.297	19.901
2256.61	18.448	19.895			2256.61	14.295	19.895
2258.1	18.452	19.89			2258.1	14.293	19.89
2259.6	18.456	19.884			2259.6	14.291	19.884
2261.1	18.461	19.879			2261.1	14.288	19.879
2262.6	18.465	19.873			2262.6	14.286	19.873
2264.1	18.469	19.867			2264.1	14.284	19.867
2265.59	18.473	19.862			2265.59	14.281	19.862
2267.09	18.477	19.856			2267.09	14.279	19.856
2268.59	18.482	19.85			2268.59	14.277	19.85
2270.09	18.486	19.845			2270.09	14.275	19.845
2271.59	18.49	19.839			2271.59	14.272	19.839
2273.09	18.494	19.833			2273.09	14.27	19.833
2274.58	18.498	19.828			2274.58	14.268	19.828
2276.08	18.503	19.822			2276.08	14.265	19.822
2277.58	18.507	19.817			2277.58	14.263	19.817
2279.08	18.511	19.811			2279.08	14.261	19.811
2280.58	18.515	19.805			2280.58	14.259	19.805
2282.08	18.519	19.8			2282.08	14.256	19.8
2283.57	18.524	19.794			2283.57	14.254	19.794
2285.07	18.528	19.788			2285.07	14.252	19.788
2286.57	18.532	19.783			2286.57	14.249	19.783
2288.07	18.536	19.777			2288.07	14.247	19.777
2289.57	18.54	19.771			2289.57	14.245	19.771
2291.07	18.545	19.766			2291.07	14.243	19.766
2292.56	18.549	19.76			2292.56	14.24	19.76
2294.06	18.553	19.755			2294.06	14.238	19.755
2295.56	18.557	19.749			2295.56	14.236	19.749
2297.06	18.561	19.743			2297.06	14.233	19.743
2298.56	18.566	19.738			2298.56	14.231	19.738
2300.05	18.57	19.732			2300.05	14.229	19.732
2301.55	18.574	19.726			2301.55	14.227	19.726
2303.05	18.578	19.721			2303.05	14.224	19.721
2304.55	18.582	19.715			2304.55	14.222	19.715
2306.05	18.587	19.709			2306.05	14.22	19.709
2307.55	18.591	19.704			2307.55	14.217	19.704
2309.05	18.595	19.698			2309.05	14.215	19.698
2310.54	18.599	19.693			2310.54	14.213	19.693
2312.04	18.603	19.687			2312.04	14.21	19.687
2313.54	18.608	19.681			2313.54	14.208	19.681
2315.04	18.612	19.676			2315.04	14.206	19.676
2316.54	18.616	19.67			2316.54	14.204	19.67
2318.03	18.62	19.664			2318.03	14.201	19.664
2319.53	18.624	19.659			2319.53	14.199	19.659
2321.03	18.629	19.653			2321.03	14.197	19.653
2322.53	18.633	19.647			2322.53	14.194	19.647
2324.03	18.637	19.642			2324.03	14.192	19.642
2325.53	18.641	19.636			2325.53	14.19	19.636
2327.02	18.645	19.631			2327.02	14.188	19.631
2328.52	18.65	19.625			2328.52	14.185	19.625
2330.02	18.654	19.619			2330.02	14.183	19.619
2331.52	18.658	19.614			2331.52	14.181	19.614
2333.02	18.662	19.608			2333.02	14.178	19.608
2334.52	18.666	19.602			2334.52	14.176	19.602
2336.01	18.671	19.597			2336.01	14.174	19.597
2337.51	18.675	19.591			2337.51	14.172	19.591
2339.01	18.679	19.585			2339.01	14.169	19.585
2340.51	18.683	19.58			2340.51	14.167	19.58
2342.01	18.688	19.574			2342.01	14.165	19.574
2343.51	18.692	19.569			2343.51	14.162	19.569
2345	18.696	19.563			2345	14.16	19.563
2346.5	18.7	19.557			2346.5	14.158	19.557
2348	18.704	19.552			2348	14.156	19.552
2349.5	18.709	19.546			2349.5	14.153	19.546
2351	18.713	19.54			2351	14.151	19.54
2352.49	18.717	19.535			2352.49	14.149	19.535
2353.99	18.721	19.529			2353.99	14.146	19.529
2355.49	18.725	19.523			2355.49	14.144	19.523
2356.99	18.73	19.518			2356.99	14.142	19.518
2358.49	18.734	19.512			2358.49	14.14	19.512
2359.99	18.738	19.507			2359.99	14.137	19.507
2361.48	18.742	19.501			2361.48	14.135	19.501
2362.98	18.746	19.495			2362.98	14.133	19.495
2364.48	18.751	19.49			2364.48	14.13	19.49
2365.98	18.755	19.484			2365.98	14.128	19.484
2367.48	18.759	19.478			2367.48	14.126	19.478
2368.98	18.763	19.473			2368.98	14.124	19.473
2370.47	18.767	19.467			2370.47	14.121	19.467
2371.97	18.772	19.461			2371.97	14.119	19.461
2373.47	18.776	19.456			2373.47	14.117	19.456
2374.97	18.78	19.45			2374.97	14.114	19.45
2376.47	18.784	19.445			2376.47	14.112	19.445
2377.97	18.788	19.439			2377.97	14.11	19.439
2379.46	18.793	19.433			2379.46	14.108	19.433
2380.96	18.797	19.428			2380.96	14.105	19.428
2382.46	18.801	19.422			2382.46	14.103	19.422
2383.96	18.805	19.416			2383.96	14.101	19.416
2385.46	18.809	19.411			2385.46	14.098	19.411
2386.95	18.814	19.405			2386.95	14.096	19.405
2388.45	18.818	19.399			2388.45	14.094	19.399
2389.95	18.822	19.394			2389.95	14.091	19.394
2391.45	18.826	19.388			2391.45	14.089	19.388
2392.95	18.83	19.382			2392.95	14.087	19.382
2394.45	18.835	19.377			2394.45	14.085	19.377
2395.95	18.839	19.371			2395.95	14.082	19.371
2397.44	18.843	19.366			2397.44	14.08	19.366
2398.94	18.847	19.36			2398.94	14.078	19.36
2400.44	18.851	19.354			2400.44	14.075	19.354
2401.94	18.856	19.349			2401.94	14.073	19.349
2403.44	18.86	19.343			2403.44	14.071	19.343
2404.93	18.864	19.337			2404.93	14.069	19.337
2406.43	18.868	19.332			2406.43	14.066	19.332
2407.93	18.872	19.326			2407.93	14.064	19.326
2409.43	18.877	19.32			2409.43	14.062	19.32
2410.93	18.881	19.315			2410.93	14.059	19.315
2412.43	18.885	19.309			2412.43	14.057	19.309
2413.92	18.889	19.304			2413.92	14.055	19.304
2415.42	18.893	19.298			2415.42	14.053	19.298
2416.92	18.898	19.292			2416.92	14.05	19.292
2418.42	18.902	19.287			2418.42	14.048	19.287
2419.92	18.906	19.281			2419.92	14.046	19.281
2421.42	18.91	19.275			2421.42	14.043	19.275
2422.91	18.914	19.27			2422.91	14.041	19.27
2424.41	18.919	19.264			2424.41	14.039	19.264
2425.91	18.923	19.258			2425.91	14.037	19.258
2427.41	18.927	19.253			2427.41	14.034	19.253
2428.91	18.931	19.247			2428.91	14.032	19.247
2430.41	18.936	19.242			2430.41	14.03	19.242
2431.9	18.94	19.236			2431.9	14.027	19.236
2433.4	18.944	19.23			2433.4	14.025	19.23
2434.9	18.948	19.225			2434.9	14.023	19.225
2436.4	18.952	19.219			2436.4	14.021	19.219
2437.9	18.957	19.213			2437.9	14.018	19.213
2439.39	18.961	19.208			2439.39	14.016	19.208
2440.89	18.965	19.202			2440.89	14.014	19.202
2442.39	18.969	19.196			2442.39	14.011	19.196
2443.89	18.973	19.191			2443.89	14.009	19.191
2445.39	18.978	19.185			2445.39	14.007	19.185
2446.89	18.982	19.18			2446.89	14.005	19.18
2448.38	18.986	19.174			2448.38	14.002	19.174
2449.88	18.99	19.168			2449.88	14	19.168
2451.38	18.994	19.163			2451.38	13.998	19.163
2452.88	18.999	19.157			2452.88	13.995	19.157
2454.38	19.003	19.151			2454.38	13.993	19.151
2455.88	19.007	19.146			2455.88	13.991	19.146
2457.37	19.011	19.14			2457.37	13.988	19.14
2458.87	19.015	19.134			2458.87	13.986	19.134
2460.37	19.02	19.129			2460.37	13.984	19.129
2461.87	19.024	19.123			2461.87	13.982	19.123
2463.37	19.028	19.118			2463.37	13.979	19.118
2464.87	19.032	19.112			2464.87	13.977	19.112
2466.36	19.036	19.106			2466.36	13.975	19.106
2467.86	19.041	19.101			2467.86	13.972	19.101
2469.36	19.045	19.095			2469.36	13.97	19.095
2470.86	19.049	19.089			2470.86	13.968	19.089
2472.36	19.053	19.084			2472.36	13.966	19.084
2473.86	19.057	19.078			2473.86	13.963	19.078
2475.35	19.062	19.072			2475.35	13.961	19.072
2476.85	19.066	19.067			2476.85	13.959	19.067
2478.35	19.07	19.061			2478.35	13.956	19.061
2479.85	19.074	19.056			2479.85	13.954	19.056
2481.35	19.078	19.05			2481.35	13.952	19.05
2482.84	19.083	19.044			2482.84	13.95	19.044
2484.34	19.087	19.039			2484.34	13.947	19.039
2485.84	19.091	19.033			2485.84	13.945	19.033
2487.34	19.095	19.027			2487.34	13.943	19.027
2488.84	19.099	19.022			2488.84	13.94	19.022
2490.34	19.104	19.016			2490.34	13.938	19.016
2491.83	19.108	19.01			2491.83	13.936	19.01
2493.33	19.112	19.005			2493.33	13.934	19.005
2494.83	19.116	18.999			2494.83	13.931	18.999
2496.33	19.12	18.994			2496.33	13.929	18.994
2497.83	19.125	18.988			2497.83	13.927	18.988
2499.33	19.129	18.982			2499.33	13.924	18.982
2500.82	19.133	18.977			2500.82	13.922	18.977
2502.32	19.137	18.971			2502.32	13.92	18.971
2503.82	19.141	18.965			2503.82	13.918	18.965
2505.32	19.146	18.96			2505.32	13.915	18.96
2506.82	19.15	18.954			2506.82	13.913	18.954
2508.32	19.154	18.948			2508.32	13.911	18.948
2509.81	19.158	18.943			2509.81	13.908	18.943
2511.31	19.163	18.937			2511.31	13.906	18.937
2512.81	19.167	18.932			2512.81	13.904	18.932
2514.31	19.171	18.926			2514.31	13.902	18.926
2515.81	19.175	18.92			2515.81	13.899	18.92
2517.3	19.179	18.915			2517.3	13.897	18.915
2518.8	19.184	18.909			2518.8	13.895	18.909
2520.3	19.188	18.903			2520.3	13.892	18.903
2521.8	19.192	18.898			2521.8	13.89	18.898
2523.3	19.196	18.892			2523.3	13.888	18.892
2524.8	19.2	18.886			2524.8	13.885	18.886
2526.3	19.205	18.881			2526.3	13.883	18.881
2527.79	19.209	18.875			2527.79	13.881	18.875
2529.29	19.213	18.869			2529.29	13.879	18.869
2530.79	19.217	18.864			2530.79	13.876	18.864
2532.29	19.221	18.858			2532.29	13.874	18.858
2533.79	19.226	18.853			2533.79	13.872	18.853
2535.28	19.23	18.847			2535.28	13.869	18.847
2536.78	19.234	18.841			2536.78	13.867	18.841
2538.28	19.238	18.836			2538.28	13.865	18.836
2539.78	19.242	18.83			2539.78	13.863	18.83
2541.28	19.247	18.824			2541.28	13.86	18.824
2542.78	19.251	18.819			2542.78	13.858	18.819
2544.27	19.255	18.813			2544.27	13.856	18.813
2545.77	19.259	18.807			2545.77	13.853	18.807
2547.27	19.263	18.802			2547.27	13.851	18.802
2548.77	19.268	18.796			2548.77	13.849	18.796
2550.27	19.272	18.791			2550.27	13.847	18.791
2551.77	19.276	18.785			2551.77	13.844	18.785
2553.26	19.28	18.779			2553.26	13.842	18.779
2554.76	19.284	18.774			2554.76	13.84	18.774
2556.26	19.289	18.768			2556.26	13.837	18.768
2557.76	19.293	18.762			2557.76	13.835	18.762
2559.26	19.297	18.757			2559.26	13.833	18.757
2560.76	19.301	18.751			2560.76	13.831	18.751
2562.25	19.305	18.745			2562.25	13.828	18.745
2563.75	19.31	18.74			2563.75	13.826	18.74
2565.25	19.314	18.734			2565.25	13.824	18.734
2566.75	19.318	18.729			2566.75	13.821	18.729
2568.25	19.322	18.723			2568.25	13.819	18.723
2569.74	19.326	18.717			2569.74	13.817	18.717
2571.24	19.331	18.712			2571.24	13.815	18.712
2572.74	19.335	18.706			2572.74	13.812	18.706
2574.24	19.339	18.7			2574.24	13.81	18.7
2575.74	19.343	18.695			2575.74	13.808	18.695
2577.24	19.347	18.689			2577.24	13.805	18.689
2578.73	19.352	18.683			2578.73	13.803	18.683
2580.23	19.356	18.678			2580.23	13.801	18.678
2581.73	19.36	18.672			2581.73	13.799	18.672
2583.23	19.364	18.667			2583.23	13.796	18.667
2584.73	19.368	18.661			2584.73	13.794	18.661
2586.23	19.373	18.655			2586.23	13.792	18.655
2587.72	19.377	18.65			2587.72	13.789	18.65
2589.22	19.381	18.644			2589.22	13.787	18.644
2590.72	19.385	18.638			2590.72	13.785	18.638
2592.22	19.389	18.633			2592.22	13.782	18.633
2593.72	19.394	18.627			2593.72	13.78	18.627
2595.22	19.398	18.621			2595.22	13.778	18.621
2596.71	19.402	18.616			2596.71	13.776	18.616
2598.21	19.406	18.61			2598.21	13.773	18.61
2599.71	19.411	18.605			2599.71	13.771	18.605
2601.21	19.415	18.599			2601.21	13.769	18.599
2602.71	19.419	18.593			2602.71	13.766	18.593
2604.2	19.423	18.588			2604.2	13.764	18.588
2605.7	19.427	18.582			2605.7	13.762	18.582
2607.2	19.432	18.576			2607.2	13.76	18.576
2608.7	19.436	18.571			2608.7	13.757	18.571
2610.2	19.44	18.565			2610.2	13.755	18.565
2611.7	19.444	18.559			2611.7	13.753	18.559
2613.2	19.448	18.554			2613.2	13.75	18.554
2614.69	19.453	18.548			2614.69	13.748	18.548
2616.19	19.457	18.543			2616.19	13.746	18.543
2617.69	19.461	18.537			2617.69	13.744	18.537
2619.19	19.465	18.531			2619.19	13.741	18.531
2620.69	19.469	18.526			2620.69	13.739	18.526
2622.18	19.474	18.52			2622.18	13.737	18.52
2623.68	19.478	18.514			2623.68	13.734	18.514
2625.18	19.482	18.509			2625.18	13.732	18.509
2626.68	19.486	18.503			2626.68	13.73	18.503
2628.18	19.49	18.497			2628.18	13.728	18.497
2629.68	19.495	18.492			2629.68	13.725	18.492
2631.17	19.499	18.486			2631.17	13.723	18.486
2632.67	19.503	18.481			2632.67	13.721	18.481
2634.17	19.507	18.475			2634.17	13.718	18.475
2635.67	19.511	18.469			2635.67	13.716	18.469
2637.17	19.516	18.464			2637.17	13.714	18.464
2638.67	19.52	18.458			2638.67	13.712	18.458
2640.16	19.524	18.452			2640.16	13.709	18.452
2641.66	19.528	18.447			2641.66	13.707	18.447
2643.16	19.532	18.441			2643.16	13.705	18.441
2644.66	19.537	18.435			2644.66	13.702	18.435
2646.16	19.541	18.43			2646.16	13.7	18.43
2647.66	19.545	18.424			2647.66	13.698	18.424
2649.15	19.549	18.419			2649.15	13.696	18.419
2650.65	18.211	18.303			2650.65	15.035	18.303
2652.15	17.977	17.91			2652.15	17.241	17.91
2653.65	18.501	17.348			2653.65	19.3	17.348
2655.15	18.842	16.795			2655.15	21.096	16.795
2656.64	18.951	16.458			2656.64	22.178	16.458
2658.14	18.863	16.502			2658.14	22.396	16.502
2659.64	18.604	17.071			2659.64	21.736	17.071
2661.14	18.253	18.1			2661.14	20.559	18.1
2662.64	17.869	19.476			2662.64	19.205	19.476
2664.14	17.522	20.927			2664.14	18.011	20.927
2665.63	17.281	22.176			2665.63	17.246	22.176
2667.13	17.189	23.03			2667.13	17.042	23.03
2668.63	17.301	23.344			2668.63	17.618	23.344
2670.13	17.606	23.212			2670.13	19.018	23.212
2671.63	18.097	22.768			2671.63	21.395	22.768
2673.13	18.701	22.293			2673.13	24.598	22.293
2674.62	19.355	22.058			2674.62	28.567	22.058
2676.12	19.982	22.245			2676.12	33.025	22.245
2677.62	20.515	22.998			2677.62	37.828	22.998
2679.12	20.924	24.216			2679.12	42.779	24.216
2680.62	21.167	25.777			2680.62	47.734	25.777
2682.12	21.257	27.4			2682.12	52.508	27.4
2683.61	21.191	28.819			2683.61	56.827	28.819
2685.11	21.024	29.85			2685.11	60.491	29.85
2686.61	20.812	30.327			2686.61	63.206	30.327
2688.11	20.636	30.327			2688.11	65.006	30.327
2689.61	20.575	29.927			2689.61	65.848	29.927
2691.11	20.656	29.386			2691.11	66.039	29.386
2692.6	20.902	28.954			2692.6	65.803	28.954
2694.1	21.263	28.836			2694.1	65.527	28.836
2695.6	21.698	29.2			2695.6	65.544	29.2
2697.1	22.142	29.964			2697.1	66.017	29.964
2698.6	22.542	30.99			2698.6	67.033	30.99
2700.09	22.873	31.984			2700.09	68.375	31.984
2701.59	23.112	32.661			2701.59	69.835	32.661
2703.09	23.288	32.923			2703.09	71.212	32.923
2704.59	23.449	32.768			2704.59	72.431	32.768
2706.09	23.674	32.481			2706.09	73.541	32.481
2707.59	24.071	32.414			2707.59	74.563	32.414
2709.08	24.69	32.861			2709.08	75.482	32.861
2710.58	25.596	34.129			2710.58	76.174	34.129
2712.08	26.726	36.147			2712.08	76.549	36.147
2713.58	28.031	38.909			2713.58	76.481	38.909
2715.08	29.385	42.103			2715.08	76.029	42.103
2716.58	30.686	45.528			2716.58	75.198	45.528
2718.07	31.865	48.924			2718.07	74.154	48.924
2719.57	32.859	52.064			2719.57	73.042	52.064
2721.07	33.683	54.824			2721.07	72.039	54.824
2722.57	34.318	56.999			2722.57	71.316	56.999
2724.07	34.798	58.599			2724.07	70.893	58.599
2725.57	35.095	59.505			2725.57	70.791	59.505
2727.06	35.221	59.863			2727.06	70.884	59.863
2728.56	35.123	59.675			2728.56	71.131	59.675
2730.06	34.82	59.123			2730.06	71.48	59.123
2731.56	34.273	58.246			2731.56	71.952	58.246
2733.06	33.54	57.163			2733.06	72.516	57.163
2734.55	32.631	55.896			2734.55	73.104	55.896
2736.05	31.624	54.519			2736.05	73.565	54.519
2737.55	30.556	53.057			2737.55	73.667	53.057
2739.05	29.477	51.549			2739.05	73.33	51.549
2740.55	28.418	49.989			2740.55	72.464	49.989
2742.05	27.397	48.36			2742.05	71.312	48.36
2743.55	26.442	46.606			2743.55	70.143	46.606
2745.04	25.559	44.719			2745.04	69.253	44.719
2746.54	24.771	42.675			2746.54	68.92	42.675
2748.04	24.057	40.538			2748.04	69.098	40.538
2749.54	23.395	38.364			2749.54	69.818	38.364
2751.04	22.727	36.235			2751.04	70.914	36.235
2752.53	21.993	34.249			2752.53	72.441	34.249
2754.03	21.179	32.453			2754.03	74.337	32.453
2755.53	20.295	30.967			2755.53	76.681	30.967
2757.03	19.424	29.798			2757.03	79.346	29.798
2758.53	18.688	29.068			2758.53	82.283	29.068
2760.03	18.154	28.712			2760.03	85.374	28.712
2761.52	17.916	28.762			2761.52	88.627	28.762
2763.02	17.891	29.053			2763.02	92.008	29.053
2764.52	18.016	29.459			2764.52	95.468	29.459
2766.02	18.135	29.783			2766.02	98.826	29.783
2767.52	18.105	29.788			2767.52	101.73	29.788
2769.02	17.873	29.389			2769.02	103.98	29.389
2770.51	17.364	28.42			2770.51	105.1	28.42
2772.01	16.664	27.035			2772.01	105.2	27.035
2773.51	15.816	25.349			2773.51	104.01	25.349
2775.01	14.939	23.668			2775.01	101.88	23.668
2776.51	14.129	22.31			2776.51	98.805	22.31
2778.01	13.423	21.387			2778.01	95.142	21.387
2779.5	12.855	21.02			2779.5	90.945	21.02
2781	12.362	20.948			2781	86.332	20.948
2782.5	11.883	20.893			2782.5	81.323	20.893
2784	11.355	20.548			2784	75.725	20.548
2785.5	10.725	19.57			2785.5	69.582	19.57
2786.99	10.014	18.016			2786.99	62.055	18.016
2788.49	9.2532	15.89			2788.49	54.332	15.89
2789.99	8.5012	13.541			2789.99	46.685	13.541
2791.49	7.8105	11.26			2791.49	40.003	11.26
2792.99	7.1859	9.2633			2792.99	34.724	9.2633
2794.49	6.6295	7.761			2794.49	31.464	7.761
2795.98	6.1032	6.6615			2795.98	29.846	6.6615
2797.48	5.5857	5.9502			2797.48	29.829	5.9502
2798.98	5.0687	5.4436			2798.98	30.671	5.4436
2800.48	4.5733	5.0755			2800.48	32.138	5.0755
2801.98	4.1274	4.778			2801.98	34.082	4.778
2803.48	3.7844	4.5641			2803.48	37.127	4.5641
2804.97	3.5464	4.4293			2804.97	41.795	4.4293
2806.47	3.427	4.3836			2806.47	49.244	4.3836
2807.97	3.3752	4.3839			2807.97	59.03	4.3839
2809.47	3.3529	4.389			2809.47	70.402	4.389
2810.97	3.3204	4.3649			2810.97	81.023	4.3649
2812.47	3.2689	4.2969			2812.47	87.713	4.2969
2813.96	3.2283	4.2124			2813.96	89.17	4.2124
2815.46	3.2615	4.1518			2815.46	83.679	4.1518
2816.96	3.4024	4.1453			2816.96	73.531	4.1453
2818.46	3.6972	4.2304			2818.46	60.655	4.2304
2819.96	4.1024	4.4016			2819.96	48.111	4.4016
2821.45	4.5845	4.6901			2821.45	38.241	4.6901
2822.95	5.0783	5.0974			2822.95	31.387	5.0974
2824.45	5.5465	5.6941			2824.45	27.794	5.6941
2825.95	5.9917	6.4937			2825.95	26.108	6.4937
2827.45	6.4419	7.5813			2827.45	25.663	7.5813
2828.95	6.9316	8.9284			2828.95	25.643	8.9284
2830.45	7.4929	10.585			2830.45	25.866	10.585
2831.94	8.1101	12.498			2831.94	26.207	12.498
2833.44	8.7623	14.72			2833.44	26.729	14.72
2834.94	9.4193	17.228			2834.94	27.354	17.228
2836.44	10.093	20.131			2836.44	27.951	20.131
2837.94	10.845	23.437			2837.94	28.361	23.437
2839.43	11.856	27.347			2839.43	28.432	27.347
2840.93	13.281	31.93			2840.93	28.221	31.93
2842.43	15.463	37.581			2842.43	27.812	37.581
2843.93	18.501	44.437			2843.93	27.385	44.437
2845.43	22.714	53.071			2845.43	27.084	53.071
2846.93	28.001	63.537			2846.93	26.977	63.537
2848.42	34.481	76.362			2848.42	27.161	76.362
2849.92	41.824	91.222			2849.92	27.639	91.222
2851.42	49.863	108.17			2851.42	28.498	108.17
2852.92	58.185	126.44			2852.92	29.675	126.44
2854.42	66.435	145.37			2854.42	31.093	145.37
2855.92	74.326	164.08			2855.92	32.531	164.08
2857.41	81.556	181.62			2857.41	33.726	181.62
2858.91	88.135	197.67			2858.91	34.536	197.67
2860.41	94.052	211.83			2860.41	34.861	211.83
2861.91	99.589	224.67			2861.91	34.896	224.67
2863.41	105.05	236.79			2863.41	34.921	236.79
2864.91	110.74	249.15			2864.91	35.241	249.15
2866.4	117.1	262.77			2866.4	36.188	262.77
2867.9	124.23	278.11			2867.9	37.762	278.11
2869.4	132.35	295.7			2869.4	39.947	295.7
2870.9	141.24	315.08			2870.9	42.472	315.08
2872.4	150.72	335.74			2872.4	45.153	335.74
2873.89	160.29	356.55			2873.89	47.849	356.55
2875.39	169.41	376.25			2875.39	50.546	376.25
2876.89	177.67	393.92			2876.89	53.29	393.92
2878.39	184.35	407.89			2878.39	56.093	407.89
2879.89	189.68	418.7			2879.89	58.929	418.7
2881.39	192.93	424.6			2881.39	61.626	424.6
2882.88	194.47	426.48			2882.88	64.073	426.48
2884.38	194.36	424.36			2884.38	66.116	424.36
2885.88	193.23	419.71			2885.88	67.768	419.71
2887.38	191.56	413.58			2887.38	69.046	413.58
2888.88	189.88	407.33			2888.88	70.095	407.33
2890.38	188.63	402.12			2890.38	71.094	402.12
2891.87	187.97	398.54			2891.87	72.197	398.54
2893.37	187.98	397.16			2893.37	73.483	397.16
2894.87	188.48	397.71			2894.87	74.867	397.71
2896.37	189.34	400.07			2896.37	76.159	400.07
2897.87	190.38	403.63			2897.87	77.173	403.63
2899.37	191.51	408.04			2899.37	77.729	408.04
2900.86	192.71	412.91			2900.86	77.871	412.91
2902.36	194.04	418.11			2902.36	77.689	418.11
2903.86	195.57	423.56			2903.86	77.387	423.56
2905.36	197.39	429.34			2905.36	77.135	429.34
2906.86	199.55	435.5			2906.86	77.047	435.5
2908.36	202.15	442.21			2908.36	77.2	442.21
2909.85	205.23	449.55			2909.85	77.573	449.55
2911.35	208.91	457.81			2911.35	78.131	457.81
2912.85	213.22	467.13			2912.85	78.792	467.13
2914.35	218.25	477.83			2914.35	79.512	477.83
2915.85	223.95	489.92			2915.85	80.295	489.92
2917.34	230.24	503.44			2917.34	81.235	503.44
2918.84	236.91	518.03			2918.84	82.409	518.03
2920.34	243.74	533.27			2920.34	83.849	533.27
2921.84	250.48	548.55			2921.84	85.403	548.55
2923.34	256.9	563.29			2923.34	86.792	563.29
2924.84	262.91	577.15			2924.84	87.761	577.15
2926.33	268.43	589.84			2926.33	88.118	589.84
2927.83	273.55	601.44			2927.83	87.999	601.44
2929.33	278.31	611.91			2929.33	87.717	611.91
2930.83	282.74	621.23			2930.83	87.673	621.23
2932.33	286.85	629.42			2932.33	88.251	629.42
2933.83	290.39	635.83			2933.83	89.473	635.83
2935.32	293.5	641.09			2935.32	91.247	641.09
2936.82	295.4	642.68			2936.82	93.058	642.68
2938.32	298.01	647.54			2938.32	94.81	647.54
2939.82	299.32	647.54			2939.82	95.726	647.54
2941.32	298.95	643.99			2941.32	95.589	643.99
2942.82	296.69	635.97			2942.82	94.365	635.97
2944.31	292.24	623.34			2944.31	92.157	623.34
2945.81	285.84	606.71			2945.81	89.313	606.71
2947.31	277.48	586.38			2947.31	86.19	586.38
2948.81	267.45	563.06			2948.81	83.121	563.06
2950.31	255.91	537.12			2950.31	80.349	537.12
2951.8	243.21	509.26			2951.8	77.986	509.26
2953.3	229.73	480.21			2953.3	76.156	480.21
2954.8	216	451			2954.8	74.94	451
2956.3	202.61	422.8			2956.3	74.499	422.8
2957.8	190.05	396.66			2957.8	74.87	396.66
2959.3	178.84	373.58			2959.3	76.028	373.58
2960.8	169.14	353.95			2960.8	77.753	353.95
2962.29	161.06	337.93			2962.29	79.75	337.93
2963.79	154.38	325.02			2963.79	81.699	325.02
2965.29	148.84	314.59			2965.29	83.257	314.59
2966.79	144.1	305.76			2966.79	84.127	305.76
2968.29	139.88	297.77			2968.29	83.953	297.77
2969.78	135.98	290.04			2969.78	82.535	290.04
2971.28	132.29	282.26			2971.28	79.788	282.26
2972.78	128.77	274.38			2972.78	75.944	274.38
2974.28	125.43	266.48			2974.28	71.472	266.48
2975.78	122.25	258.73			2975.78	66.886	258.73
2977.28	119.23	251.22			2977.28	62.673	251.22
2978.77	116.32	243.94			2978.77	59.045	243.94
2980.27	113.45	236.78			2980.27	56.178	236.78
2981.77	110.5	229.5			2981.77	54.16	229.5
2983.27	107.37	221.85			2983.27	53.081	221.85
2984.77	103.96	213.62			2984.77	52.994	213.62
2986.27	100.21	204.66			2986.27	53.822	204.66
2987.76	96.107	194.96			2987.76	55.324	194.96
2989.26	91.726	184.68			2989.26	57.051	184.68
2990.76	87.165	174.04			2990.76	58.51	174.04
2992.26	82.526	163.35			2992.26	59.279	163.35
2993.76	77.877	152.82			2993.76	58.992	152.82
2995.26	73.235	142.6			2995.26	57.766	142.6
2996.75	68.581	132.69			2996.75	55.7	132.69
2998.25	63.885	123			2998.25	53.018	123
2999.75	59.142	113.41			2999.75	49.911	113.41
3001.25	54.39	103.85			3001.25	46.596	103.85
3002.75	49.706	94.318			3002.75	43.293	94.318
3004.24	45.2	84.914			3004.24	40.261	84.914
3005.74	40.968	75.771			3005.74	37.713	75.771
3007.24	37.086	67.047			3007.24	35.763	67.047
3008.74	33.579	58.88			3008.74	34.376	58.88
3010.24	30.423	51.382			3010.24	33.363	51.382
3011.74	27.561	44.635			3011.74	32.491	44.635
3013.23	24.908	38.681			3013.23	31.536	38.681
3014.73	22.384	33.509			3014.73	30.392	33.509
3016.23	19.952	29.09			3016.23	29.067	29.09
3017.73	17.568	25.232			3017.73	27.69	25.232
3019.23	15.327	21.933			3019.23	26.394	21.933
3020.73	13.218	18.813			3020.73	25.39	18.813
3022.22	11.57	16.7			3022.22	24.563	16.7
3023.72	10.335	14.584			3023.72	24.217	14.584
3025.22	9.2515	12.656			3025.22	24.3	12.656
3026.72	8.3011	10.776			3026.72	24.842	10.776
3028.22	7.3573	8.9218			3028.22	25.81	8.9218
3029.72	6.4081	7.1431			3029.72	27.156	7.1431
3031.21	5.435	5.5026			3031.21	28.795	5.5026
3032.71	4.4714	4.1009			3032.71	30.675	4.1009
3034.21	3.5648	3.0126			3034.21	32.767	3.0126
3035.71	2.7787	2.3098			3035.71	35.083	2.3098
3037.21	2.1685	1.9885			3037.21	37.602	1.9885
3038.7	1.7853	2.024			3038.7	40.228	2.024
3040.2	1.6434	2.3187			3040.2	42.723	2.3187
3041.7	1.7427	2.7761			3041.7	44.784	2.7761
3043.2	2.03	3.2776			3043.2	46.164	3.2776
3044.7	2.445	3.7337			3044.7	46.727	3.7337
3046.2	2.9015	4.0855			3046.2	46.592	4.0855
3047.7	3.3347	4.3098			3047.7	45.96	4.3098
3049.19	3.707	4.4396			3049.19	45.138	4.4396
3050.69	4.0164	4.5417			3050.69	44.341	4.5417
3052.19	4.301	4.7289			3052.19	43.66	4.7289
3053.69	4.6132	5.1439			3053.69	43.029	5.1439
3055.19	5.0081	5.9243			3055.19	42.294	5.9243
3056.68	5.5345	7.2265			3056.68	41.256	7.2265
3058.18	6.2124	9.1145			3058.18	39.812	9.1145
3059.68	7.0612	11.643			3059.68	37.927	11.643
3061.18	8.0662	14.693			3061.18	35.729	14.693
3062.68	9.2172	18.114			3062.68	33.36	18.114
3064.18	10.465	21.612			3064.18	31.01	21.612
3065.67	11.756	24.887			3065.67	28.829	24.887
3067.17	13.007	27.678			3067.17	26.902	27.678
3068.67	14.13	29.76			3068.67	25.325	29.76
3070.17	15.064	31.118			3070.17	24.129	31.118
3071.67	15.748	31.722			3071.67	23.359	31.722
3073.17	16.189	31.729			3073.17	22.959	31.729
3074.66	16.382	31.215			3074.66	22.858	31.215
3076.16	16.37	30.322			3076.16	22.88	30.322
3077.66	16.158	29.102			3077.66	22.863	29.102
3079.16	15.773	27.646			3079.16	22.674	27.646
3080.66	15.203	26.002			3080.66	22.261	26.002
3082.16	14.473	24.255			3082.16	21.712	24.255
3083.65	13.599	22.463			3083.65	21.164	22.463
3085.15	12.641	20.673			3085.15	20.771	20.673
3086.65	11.658	18.901			3086.65	20.674	18.901
3088.15	10.719	17.151			3088.15	20.953	17.151
3089.65	9.8876	15.44			3089.65	21.73	15.44
3091.14	9.1952	13.81			3091.14	23.002	13.81
3092.64	8.6752	12.353			3092.64	24.745	12.353
3094.14	8.3132	11.139			3094.14	26.701	11.139
3095.64	8.1092	10.264			3095.64	28.553	10.264
3097.14	8.0199	9.7138			3097.14	30.006	9.7138
3098.64	8.0153	9.4873			3098.64	30.896	9.4873
3100.13	8.0398	9.4803			3100.13	31.342	9.4803
3101.63	8.0463	9.6234			3101.63	31.497	9.6234
3103.13	7.9983	9.8162			3103.13	31.54	9.8162
3104.63	7.8703	9.9891			3104.63	31.469	9.9891
3106.13	7.6766	10.088			3106.13	31.166	10.088
3107.63	7.4412	10.066			3107.63	30.423	10.066
3109.12	7.2106	9.9172			3109.12	29.178	9.9172
3110.62	7.0278	9.6424			3110.62	27.396	9.6424
3112.12	6.9111	9.297			3112.12	25.279	9.297
3113.62	6.8679	8.9409			3113.62	23.009	8.9409
3115.12	6.87	8.6427			3115.12	20.82	8.6427
3116.62	6.8911	8.4619			3116.62	18.937	8.4619
3118.11	6.9042	8.4036			3118.11	17.435	8.4036
3119.61	6.8981	8.4636			3119.61	16.366	8.4636
3121.11	6.8822	8.5847			3121.11	15.564	8.5847
3122.61	6.8746	8.7165			3122.61	14.847	8.7165
3124.11	6.8926	8.8072			3124.11	13.992	8.8072
3125.61	6.9499	8.8119			3125.61	12.842	8.8119
3127.1	7.0388	8.7209			3127.1	11.44	8.7209
3128.6	7.1483	8.5195			3128.6	9.8978	8.5195
3130.1	7.2565	8.2376			3130.1	8.4206	8.2376
3131.6	7.3411	7.9014			3131.6	7.1855	7.9014
3133.1	7.3882	7.5637			3133.1	6.2332	7.5637
3134.59	7.3794	7.2765			3134.59	5.6056	7.2765
3136.09	7.3157	7.067			3136.09	5.2434	7.067
3137.59	7.1899	6.9506			3137.59	5.1943	6.9506
3139.09	7.0181	6.8877			3139.09	5.4515	6.8877
3140.59	6.8081	6.8315			3140.59	6.0943	6.8315
3142.09	6.5813	6.7356			3142.09	7.0356	6.7356
3143.58	6.3501	6.5766			3143.58	8.1831	6.5766
3145.08	6.1232	6.3884			3145.08	9.337	6.3884
3146.58	5.9038	6.2325			3146.58	10.341	6.2325
3148.08	5.692	6.1673			3148.08	11.172	6.1673
3149.58	5.4953	6.2451			3149.58	11.882	6.2451
3151.08	5.3253	6.4309			3151.08	12.6	6.4309
3152.57	5.2096	6.6733			3152.57	13.381	6.6733
3154.07	5.16	6.8838			3154.07	14.154	6.8838
3155.57	5.1963	6.9806			3155.57	14.672	6.9806
3157.07	5.2945	6.9491			3157.07	14.859	6.9491
3158.57	5.4265	6.7708			3158.57	14.609	6.7708
3160.07	5.544	6.5011			3160.07	14.11	6.5011
3161.56	5.5998	6.1611			3161.56	13.538	6.1611
3163.06	5.5856	5.7893			3163.06	13.086	5.7893
3164.56	5.5042	5.4075			3164.56	12.801	5.4075
3166.06	5.4023	5.0514			3166.06	12.607	5.0514
3167.56	5.3253	4.7888			3167.56	12.41	4.7888
3169.05	5.2971	4.6733			3169.05	12.169	4.6733
3170.55	5.3207	4.8009			3170.55	11.924	4.8009
3172.05	5.3541	5.1517			3172.05	11.801	5.1517
3173.55	5.344	5.712			3173.55	12.012	5.712
3175.05	5.2622	6.3381			3175.05	12.656	6.3381
3176.55	5.0924	6.8733			3176.55	13.903	6.8733
3178.05	4.8801	7.203			3178.05	15.591	7.203
3179.54	4.6783	7.2122			3179.54	17.54	7.2122
3181.04	4.5316	6.9736			3181.04	19.359	6.9736
3182.54	4.4717	6.5515			3182.54	20.583	6.5515
3184.04	4.4694	6.0966			3184.04	21.058	6.0966
3185.54	4.4884	5.7199			3185.54	20.567	5.7199
3187.03	4.4872	5.4437			3187.03	19.417	5.4437
3188.53	4.4383	5.2538			3188.53	17.791	5.2538
3190.03	4.3567	5.069			3190.03	16.069	5.069
3191.53	4.267	4.8185			3191.53	14.516	4.8185
3193.03	4.199	4.4876			3193.03	13.279	4.4876
3194.53	4.1763	4.0826			3194.53	12.575	4.0826
3196.02	4.1881	3.6661			3196.02	12.418	3.6661
3197.52	4.219	3.3061			3197.52	13.07	3.3061
3199.02	4.2393	3.0413			3199.02	14.486	3.0413
3200.52	4.216	2.9264			3200.52	16.855	2.9264
3202.02	4.1392	2.9381			3202.02	19.86	2.9381
3203.52	3.9886	3.0763			3203.52	23.247	3.0763
3205.01	3.784	3.2663			3205.01	26.516	3.2663
3206.51	3.5373	3.428			3206.51	29.171	3.428
3208.01	3.286	3.4855			3208.01	31.126	3.4855
3209.51	3.0678	3.3404			3209.51	32.279	3.3404
3211.01	2.9005	3.0182			3211.01	33.026	3.0182
3212.51	2.805	2.5422			3212.51	33.658	2.5422
3214	2.758	2.0465			3214	34.475	2.0465
3215.5	2.7442	1.6836			3215.5	35.739	1.6836
3217	2.7357	1.5298			3217	37.44	1.5298

## Sheet: Fig 7(a_e_i)
Fig 7(a)					Fig 7(e)					Fig 7 ( i )
Raman shift [1/cm]	Intensity	Intensity			Raman shift [1/cm]	Intensity	Intensity			Raman shift [1/cm]	Intensity	Intensity
3201.89	4.0231	2.4786			3201.89	2.669	2.3534			3201.99	6.8986	3.3643
3200.92	4.0503	2.4972			3200.92	2.6512	2.3641			3201.01	6.7865	3.3298
3199.95	4.1256	2.5505			3199.95	2.6003	2.3973			3200.04	6.4711	3.2339
3198.98	4.2318	2.6323			3198.98	2.5226	2.4564			3199.07	6.0079	3.0958
3198	4.3436	2.7323			3198	2.4285	2.5459			3198.1	5.4757	2.9441
3197.03	4.4336	2.8388			3197.03	2.3307	2.6709			3197.12	4.9573	2.8103
3196.06	4.4766	2.9385			3196.06	2.2433	2.8352			3196.15	4.5174	2.7238
3195.09	4.456	3.0198			3195.09	2.1796	3.0406			3195.18	4.19	2.7059
3194.11	4.3659	3.0728			3194.11	2.151	3.2849			3194.21	3.9814	2.7683
3193.14	4.213	3.0912			3193.14	2.1647	3.5615			3193.23	3.8766	2.912
3192.17	4.0153	3.073			3192.17	2.2232	3.8593			3192.26	3.8471	3.1286
3191.2	3.7996	3.0201			3191.2	2.323	4.1615			3191.29	3.8623	3.403
3190.22	3.5952	2.9383			3190.22	2.4559	4.4495			3190.32	3.8932	3.7179
3189.25	3.4311	2.8367			3189.25	2.6088	4.7022			3189.34	3.92	4.0542
3188.28	3.3296	2.7262			3188.28	2.7671	4.9008			3188.37	3.9301	4.3952
3187.3	3.3041	2.6184			3187.3	2.9153	5.0294			3187.4	3.9164	4.7248
3186.33	3.3569	2.5244			3186.33	3.0412	5.0791			3186.43	3.8739	5.0293
3185.36	3.4799	2.4538			3185.36	3.137	5.0488			3185.45	3.8031	5.297
3184.39	3.6557	2.414			3184.39	3.2004	4.9462			3184.48	3.7106	5.517
3183.41	3.8614	2.4091			3183.41	3.236	4.7871			3183.51	3.6106	5.6831
3182.44	4.0715	2.4412			3182.44	3.2529	4.5939			3182.53	3.5176	5.7914
3181.47	4.2616	2.5091			3181.47	3.264	4.3924			3181.56	3.4418	5.8444
3180.5	4.4104	2.6099			3180.5	3.2825	4.2093			3180.59	3.3841	5.8484
3179.53	4.5032	2.7392			3179.53	3.3192	4.0666			3179.62	3.3325	5.8136
3178.55	4.5308	2.892			3178.55	3.3804	3.9802			3178.64	3.264	5.7501
3177.58	4.4905	3.0627			3177.58	3.4655	3.9567			3177.67	3.1465	5.6668
3176.61	4.3851	3.2467			3176.61	3.568	3.9926			3176.7	2.9547	5.5682
3175.64	4.2222	3.4391			3175.64	3.6749	4.0744			3175.73	2.6818	5.4553
3174.66	4.0119	3.6366			3174.66	3.7702	4.1815			3174.76	2.3502	5.3264
3173.69	3.7689	3.8355			3173.69	3.8373	4.2882			3173.78	2.0101	5.1823
3172.72	3.5082	4.0331			3172.72	3.8629	4.3693			3172.81	1.7331	5.0286
3171.74	3.247	4.2272			3171.74	3.8382	4.4024			3171.84	1.5953	4.8794
3170.77	3.0053	4.4145			3170.77	3.7636	4.373			3170.86	1.6587	4.7593
3169.8	2.8036	4.5921			3169.8	3.6465	4.275			3169.89	1.9539	4.7
3168.83	2.6603	4.7566			3168.83	3.5026	4.1145			3168.92	2.4667	4.7303
3167.85	2.5938	4.9046			3167.85	3.3504	3.9029			3167.95	3.1346	4.8761
3166.88	2.6248	5.0298			3166.88	3.2176	3.6641			3166.97	3.862	5.1515
3165.91	2.7558	5.1301			3165.91	3.1217	3.4199			3166	4.5359	5.5419
3164.94	2.9885	5.2007			3164.94	3.0821	3.1965			3165.03	5.056	6.0172
3163.96	3.3133	5.2385			3163.96	3.1093	3.0149			3164.06	5.3513	6.5298
3162.99	3.7098	5.2414			3162.99	3.2054	2.8908			3163.08	5.3965	7.0234
3162.02	4.1473	5.209			3162.02	3.363	2.8326			3162.11	5.2157	7.4426
3161.05	4.5902	5.1419			3161.05	3.5674	2.8417			3161.14	4.8711	7.7472
3160.07	4.998	5.0435			3160.07	3.7959	2.9122			3160.17	4.4529	7.9185
3159.1	5.3332	4.9184			3159.1	4.0232	3.0343			3159.19	4.0508	7.9624
3158.13	5.5633	4.7734			3158.13	4.2224	3.1948			3158.22	3.7378	7.9082
3157.16	5.6678	4.6163			3157.16	4.3698	3.3799			3157.25	3.5575	7.8018
3156.18	5.6392	4.4555			3156.18	4.4475	3.5765			3156.28	3.5208	7.6943
3155.21	5.4848	4.2998			3155.21	4.4452	3.7725			3155.3	3.6115	7.6316
3154.24	5.2256	4.1569			3154.24	4.3623	3.9583			3154.33	3.7942	7.6433
3153.27	4.8945	4.0336			3153.27	4.2081	4.1253			3153.36	4.0232	7.7382
3152.29	4.5299	3.9338			3152.29	3.9999	4.2675			3152.39	4.2547	7.9031
3151.32	4.1707	3.8591			3151.32	3.7611	4.3804			3151.41	4.4523	8.1082
3150.35	3.8584	3.81			3150.35	3.5218	4.4587			3150.44	4.5956	8.309
3149.38	3.6151	3.7818			3149.38	3.3067	4.5034			3149.47	4.678	8.4691
3148.4	3.4601	3.7696			3148.4	3.1421	4.5146			3148.5	4.699	8.5548
3147.43	3.3973	3.7668			3147.43	3.0461	4.4962			3147.52	4.6594	8.5502
3146.46	3.4194	3.7659			3146.46	3.0301	4.4546			3146.55	4.576	8.4573
3145.49	3.5099	3.76			3145.49	3.0962	4.399			3145.58	4.466	8.2955
3144.51	3.6471	3.7432			3144.51	3.2382	4.3399			3144.61	4.349	8.0965
3143.54	3.8065	3.7121			3143.54	3.4396	4.2885			3143.63	4.2397	7.8983
3142.57	3.9713	3.6638			3142.57	3.6879	4.2553			3142.66	4.1523	7.7348
3141.59	4.1227	3.6003			3141.59	3.9533	4.2489			3141.69	4.0924	7.6361
3140.62	4.2545	3.5243			3140.62	4.215	4.2749			3140.72	4.0658	7.6176
3139.65	4.3667	3.4408			3139.65	4.4508	4.3356			3139.74	4.0732	7.682
3138.68	4.4657	3.3555			3138.68	4.6439	4.4302			3138.77	4.11	7.82
3137.7	4.5611	3.2751			3137.7	4.7809	4.5554			3137.8	4.1732	8.0136
3136.73	4.6638	3.2049			3136.73	4.8563	4.7071			3136.83	4.266	8.2412
3135.76	4.7817	3.1495			3135.76	4.8702	4.8807			3135.85	4.3912	8.4817
3134.79	4.9176	3.1116			3134.79	4.8284	5.0719			3134.88	4.5454	8.7181
3133.81	5.0678	3.0919			3133.81	4.742	5.2782			3133.91	4.7134	8.941
3132.84	5.2214	3.0896			3132.84	4.626	5.497			3132.93	4.8698	9.147
3131.87	5.3642	3.102			3131.87	4.497	5.7266			3131.96	4.9812	9.3403
3130.9	5.4771	3.1268			3130.9	4.3726	5.9638			3130.99	5.0127	9.5274
3129.92	5.5429	3.1612			3129.92	4.2683	6.2043			3130.02	4.9389	9.7167
3128.95	5.5481	3.2037			3128.95	4.1969	6.4415			3129.05	4.7579	9.9145
3127.98	5.4852	3.2545			3127.98	4.1673	6.6654			3128.07	4.5004	10.122
3127.01	5.3553	3.3157			3127.01	4.1829	6.8656			3127.1	4.228	10.337
3126.03	5.1686	3.3908			3126.03	4.2425	7.0301			3126.13	4.0161	10.55
3125.06	4.9434	3.4848			3125.06	4.3402	7.1497			3125.16	3.9329	10.749
3124.09	4.704	3.6033			3124.09	4.4682	7.2154			3124.18	4.0125	10.915
3123.12	4.4797	3.7499			3123.12	4.6147	7.2263			3123.21	4.2585	11.033
3122.14	4.2991	3.9274			3122.14	4.7697	7.1842			3122.24	4.6131	11.088
3121.17	4.1894	4.1349			3121.17	4.924	7.0965			3121.26	4.9912	11.067
3120.2	4.1712	4.3686			3120.2	5.0715	6.9741			3120.29	5.2964	10.964
3119.23	4.2567	4.6201			3119.23	5.2083	6.8312			3119.32	5.4485	10.779
3118.25	4.4498	4.8786			3118.25	5.3342	6.6812			3118.35	5.4101	10.523
3117.28	4.7402	5.1296			3117.28	5.4503	6.5371			3117.38	5.1937	10.213
3116.31	5.1095	5.3585			3116.31	5.5592	6.4084			3116.4	4.8548	9.8753
3115.34	5.5297	5.5501			3115.34	5.6629	6.3011			3115.43	4.48	9.5413
3114.36	5.9653	5.6908			3114.36	5.7616	6.2181			3114.46	4.1583	9.2445
3113.39	6.3791	5.7705			3113.39	5.854	6.1588			3113.49	3.9631	9.0153
3112.42	6.7336	5.7824			3112.42	5.936	6.1212			3112.51	3.9353	8.8773
3111.45	6.9977	5.7245			3111.45	6.0022	6.1025			3111.54	4.0833	8.8426
3110.47	7.1487	5.5992			3110.47	6.0456	6.1007			3110.57	4.3807	8.9104
3109.5	7.1764	5.4131			3109.5	6.0596	6.1146			3109.59	4.7777	9.0658
3108.53	7.083	5.1762			3108.53	6.0384	6.1442			3108.62	5.2133	9.2835
3107.55	6.8858	4.9015			3107.55	5.9786	6.1897			3107.65	5.6249	9.5316
3106.58	6.6109	4.6029			3106.58	5.8785	6.2513			3106.68	5.9525	9.7799
3105.61	6.2944	4.2964			3105.61	5.7399	6.3272			3105.7	6.1477	10.003
3104.64	5.9745	3.9972			3104.64	5.5665	6.4134			3104.73	6.1798	10.189
3103.66	5.6882	3.7207			3103.66	5.364	6.5033			3103.76	6.0442	10.339
3102.69	5.4644	3.4804			3102.69	5.1389	6.5883			3102.79	5.768	10.466
3101.72	5.323	3.2893			3101.72	4.8994	6.6585			3101.81	5.4122	10.595
3100.75	5.2698	3.1579			3100.75	4.6526	6.7048			3100.84	5.0565	10.75
3099.77	5.298	3.0941			3099.77	4.4057	6.7204			3099.87	4.7885	10.951
3098.8	5.3891	3.1034			3098.8	4.1668	6.7021			3098.9	4.6858	11.209
3097.83	5.5163	3.1871			3097.83	3.9428	6.6519			3097.92	4.801	11.516
3096.86	5.6487	3.343			3096.86	3.7416	6.5765			3096.95	5.1395	11.852
3095.88	5.7567	3.564			3095.88	3.5705	6.4868			3095.98	5.6607	12.183
3094.91	5.8154	3.8383			3094.91	3.4375	6.3964			3095.01	6.2918	12.469
3093.94	5.8098	4.1504			3093.94	3.3494	6.3189			3094.03	6.9442	12.672
3092.97	5.7357	4.4818			3092.97	3.3121	6.2657			3093.06	7.5412	12.767
3091.99	5.6005	4.811			3091.99	3.3293	6.2449			3092.09	8.0283	12.74
3091.02	5.4214	5.1181			3091.02	3.402	6.259			3091.12	8.3776	12.599
3090.05	5.2237	5.3832			3090.05	3.5268	6.3057			3090.14	8.5907	12.369
3089.08	5.0349	5.5916			3089.08	3.6969	6.3787			3089.17	8.693	12.091
3088.1	4.883	5.733			3088.1	3.9008	6.4689			3088.2	8.718	11.814
3087.13	4.7906	5.8045			3087.13	4.1237	6.5673			3087.23	8.6907	11.586
3086.16	4.7737	5.8101			3086.16	4.3489	6.6669			3086.25	8.6236	11.452
3085.19	4.8382	5.761			3085.19	4.559	6.7638			3085.28	8.5237	11.445
3084.21	4.9826	5.6742			3084.21	4.7378	6.8588			3084.31	8.3967	11.587
3083.24	5.1958	5.5717			3083.24	4.8725	6.9562			3083.34	8.2533	11.886
3082.27	5.462	5.4775			3082.27	4.9557	7.064			3082.36	8.1076	12.34
3081.3	5.7612	5.416			3081.3	4.9855	7.191			3081.39	7.9766	12.938
3080.32	6.0743	5.4093			3080.32	4.9662	7.3459			3080.42	7.8809	13.666
3079.35	6.385	5.4752			3079.35	4.9071	7.5359			3079.45	7.8411	14.51
3078.38	6.6804	5.6255			3078.38	4.8219	7.7643			3078.47	7.8697	15.451
3077.41	6.9546	5.8659			3077.41	4.7257	8.0322			3077.5	7.9691	16.472
3076.43	7.2064	6.1937			3076.43	4.6335	8.3362			3076.53	8.1323	17.549
3075.46	7.4407	6.6007			3075.46	4.5579	8.6715			3075.55	8.3503	18.658
3074.49	7.6641	7.072			3074.49	4.5083	9.0304			3074.58	8.609	19.768
3073.51	7.8853	7.5896			3073.51	4.4896	9.4049			3073.61	8.8892	20.847
3072.54	8.1112	8.1333			3072.54	4.5031	9.7864			3072.64	9.1667	21.863
3071.57	8.3448	8.6809			3071.57	4.5471	10.165			3071.66	9.4162	22.784
3070.6	8.5848	9.2137			3070.6	4.6185	10.532			3070.69	9.618	23.591
3069.62	8.8233	9.7128			3069.62	4.7139	10.876			3069.72	9.7563	24.27
3068.65	9.0485	10.165			3068.65	4.8313	11.188			3068.75	9.8327	24.823
3067.68	9.2433	10.558			3067.68	4.9694	11.456			3067.78	9.859	25.254
3066.71	9.3901	10.886			3066.71	5.1281	11.67			3066.8	9.8586	25.576
3065.73	9.4725	11.143			3065.73	5.307	11.821			3065.83	9.8584	25.8
3064.76	9.477	11.326			3064.76	5.5032	11.902			3064.86	9.8765	25.926
3063.79	9.3966	11.434			3063.79	5.7107	11.908			3063.89	9.9143	25.946
3062.82	9.2316	11.464			3062.82	5.9181	11.837			3062.91	9.9583	25.842
3061.84	8.9891	11.414			3061.84	6.1087	11.693			3061.94	9.983	25.585
3060.87	8.6839	11.281			3060.87	6.2618	11.482			3060.97	9.9544	25.148
3059.9	8.3342	11.063			3059.9	6.3546	11.21			3059.99	9.8456	24.508
3058.93	7.9597	10.758			3058.93	6.365	10.888			3059.02	9.647	23.654
3057.95	7.5809	10.365			3057.95	6.273	10.526			3058.05	9.3791	22.595
3056.98	7.2111	9.8902			3056.98	6.0752	10.132			3057.08	9.0722	21.364
3056.01	6.8632	9.3374			3056.01	5.7659	9.7136			3056.1	8.7844	20.004
3055.04	6.5402	8.718			3055.04	5.359	9.2752			3055.13	8.5637	18.571
3054.06	6.2417	8.048			3054.06	4.8777	8.8202			3054.16	8.4498	17.131
3053.09	5.9614	7.3455			3053.09	4.3524	8.3483			3053.19	8.4648	15.736
3052.12	5.6912	6.6337			3052.12	3.8193	7.8604			3052.21	8.6079	14.435
3051.15	5.4216	5.9358			3051.15	3.3142	7.3559			3051.24	8.8502	13.259
3050.17	5.1439	5.2739			3050.17	2.8673	6.8358			3050.27	9.152	12.221
3049.2	4.8533	4.6709			3049.2	2.5027	6.3045			3049.3	9.469	11.327
3048.23	4.5476	4.1424			3048.23	2.2321	5.7675			3048.32	9.7667	10.566
3047.26	4.2304	3.7009			3047.26	2.057	5.2357			3047.35	10.019	9.9242
3046.28	3.9087	3.3514			3046.28	1.9694	4.7205			3046.38	10.214	9.3813
3045.31	3.5949	3.0934			3045.31	1.9549	4.2372			3045.41	10.348	8.917
3044.34	3.3038	2.9191			3044.34	1.9955	3.7993			3044.43	10.429	8.5072
3043.36	3.052	2.8157			3043.36	2.0742	3.4189			3043.46	10.469	8.1274
3042.39	2.8569	2.7661			3042.39	2.1763	3.1055			3042.49	10.477	7.7524
3041.42	2.7327	2.7508			3041.42	2.2919	2.8615			3041.52	10.462	7.3558
3040.45	2.6904	2.7496			3040.45	2.4152	2.6849			3040.54	10.435	6.9145
3039.47	2.7336	2.7438			3039.47	2.5436	2.5659			3039.57	10.403	6.4104
3038.5	2.859	2.7182			3038.5	2.6756	2.4906			3038.6	10.374	5.8362
3037.53	3.0558	2.6622			3037.53	2.809	2.4416			3037.63	10.35	5.195
3036.56	3.3059	2.5716			3036.56	2.9397	2.4007			3036.65	10.332	4.5038
3035.59	3.5854	2.4493			3035.59	3.0608	2.3523			3035.68	10.315	3.7938
3034.61	3.8688	2.3045			3034.61	3.1642	2.2854			3034.71	10.293	3.1026
3033.64	4.1303	2.1534			3033.64	3.2418	2.1959			3033.74	10.26	2.4746
3032.67	4.3496	2.0162			3032.67	3.2883	2.0869			3032.76	10.217	1.9488
3031.69	4.5121	1.9172			3031.69	3.3032	1.969			3031.79	10.173	1.5587
3030.72	4.6131	1.8816			3030.72	3.2924	1.858			3030.82	10.142	1.3254
3029.75	4.6587	1.9321			3029.75	3.2693	1.7728			3029.85	10.141	1.2527
3028.78	4.6631	2.0897			3028.78	3.2532	1.7328			3028.87	10.185	1.3371
3027.8	4.6497	2.3687			3027.8	3.2679	1.7532			3027.9	10.28	1.5627
3026.83	4.6475	2.7779			3026.83	3.34	1.8441			3026.93	10.426	1.9107
3025.86	4.6881	3.3163			3025.86	3.4933	2.0068			3025.96	10.61	2.359
3024.89	4.803	3.9755			3024.89	3.7487	2.2333			3024.98	10.82	2.8909
3023.91	5.0205	4.7417			3023.91	4.1209	2.5081			3024.01	11.052	3.4948
3022.94	5.3636	5.5956			3022.94	4.6167	2.808			3023.04	11.31	4.1652
3021.97	5.8458	6.5098			3021.97	5.2328	3.1037			3022.07	11.611	4.8979
3021	6.4782	7.4576			3021	5.9637	3.3629			3021.09	11.979	5.6948
3020.02	7.2486	8.4187			3020.02	6.7853	3.5691			3020.12	12.433	6.5603
3019.05	8.1509	9.3679			3019.05	7.6811	3.6971			3019.15	12.978	7.497
3018.08	9.1628	10.285			3018.08	8.6242	3.7353			3018.18	13.599	8.5051
3017.11	10.252	11.164			3017.11	9.5844	3.6893			3017.2	14.251	9.5892
3016.13	11.35	12.04			3016.13	10.504	3.617			3016.23	14.877	10.771
3015.16	12.489	12.843			3015.16	11.414	3.4506			3015.26	15.41	12.004
3014.19	13.549	13.673			3014.19	12.22	3.3289			3014.28	15.805	13.334
3013.22	14.474	14.568			3013.22	12.885	3.3118			3013.31	16.04	14.763
3012.24	15.223	15.567			3012.24	13.384	3.4547			3012.34	16.137	16.295
3011.27	16.089	16.392			3011.27	13.965	3.4044			3011.37	16.155	17.73
3010.3	16.129	17.993			3010.3	13.861	4.3567			3010.39	16.174	19.642
3009.32	16.317	19.443			3009.32	13.882	5.1197			3009.42	16.285	21.446
3008.35	16.396	21.03			3008.35	13.822	6.041			3008.45	16.553	23.322
3007.38	16.434	22.731			3007.38	13.741	7.0694			3007.48	17.008	25.275
3006.41	16.5	24.513			3006.41	13.7	8.1473			3006.51	17.633	27.309
3005.43	16.729	26.281			3005.43	13.809	9.1428			3005.53	18.376	29.403
3004.46	17.093	28.096			3004.46	14.043	10.133			3004.56	19.159	31.636
3003.49	17.651	29.916			3003.49	14.446	11.076			3003.59	19.906	34.018
3002.52	18.424	31.738			3002.52	15.025	11.985			3002.61	20.562	36.583
3001.55	19.416	33.562			3001.55	15.773	12.893			3001.64	21.109	39.358
3000.57	20.614	35.407			3000.57	16.667	13.851			3000.67	21.57	42.369
2999.6	22.006	37.277			2999.6	17.683	14.895			2999.7	22.001	45.617
2998.63	23.565	39.198			2998.63	18.791	16.078			2998.72	22.474	49.11
2997.65	25.26	41.187			2997.66	19.957	17.434			2997.75	23.061	52.828
2996.68	27.06	43.269			2996.68	21.156	18.992			2996.78	23.807	56.756
2995.71	28.932	45.457			2995.71	22.368	20.758			2995.81	24.732	60.852
2994.74	30.845	47.768			2994.74	23.583	22.727			2994.83	25.818	65.077
2993.76	32.775	50.209			2993.76	24.798	24.874			2993.86	27.02	69.388
2992.79	34.696	52.774			2992.79	26.018	27.163			2992.89	28.28	73.73
2991.82	36.596	55.457			2991.82	27.254	29.551			2991.92	29.544	78.067
2990.85	38.459	58.236			2990.85	28.516	31.991			2990.94	30.772	82.359
2989.87	40.286	61.093			2989.87	29.816	34.445			2989.97	31.966	86.6
2988.9	42.072	63.996			2988.9	31.155	36.874			2989	33.141	90.782
2987.93	43.824	66.917			2987.93	32.533	39.257			2988.03	34.342	94.931
2986.96	45.551	69.832			2986.96	33.942	41.586			2987.05	35.608	99.086
2985.98	47.26	72.709			2985.98	35.363	43.856			2986.08	36.966	103.28
2985.01	48.961	75.531			2985.01	36.778	46.081			2985.11	38.403	107.56
2984.04	50.658	78.275			2984.04	38.165	48.272			2984.14	39.876	111.94
2983.07	52.355	80.934			2983.07	39.508	50.452			2983.16	41.311	116.42
2982.09	54.046	83.496			2982.09	40.79	52.633			2982.19	42.632	120.96
2981.12	55.728	85.961			2981.12	42.009	54.828			2981.22	43.787	125.49
2980.15	57.393	88.333			2980.15	43.166	57.047			2980.25	44.747	129.93
2979.18	59.026	90.61			2979.18	44.27	59.281			2979.27	45.534	134.19
2978.2	60.619	92.804			2978.2	45.34	61.527			2978.3	46.201	138.18
2977.23	62.161	94.918			2977.23	46.392	63.765			2977.33	46.821	141.84
2976.26	63.65	96.968			2976.26	47.448	65.981			2976.36	47.465	145.13
2975.28	65.085	98.959			2975.28	48.524	68.151			2975.38	48.185	148.07
2974.31	66.472	100.91			2974.31	49.635	70.257			2974.41	49.006	150.69
2973.34	67.826	102.82			2973.34	50.787	72.295			2973.44	49.934	153.07
2972.37	69.154	104.72			2972.37	51.984	74.244			2972.47	50.961	155.28
2971.39	70.476	106.62			2971.39	53.228	76.11			2971.49	52.079	157.41
2970.42	71.802	108.52			2970.42	54.51	77.894			2970.52	53.271	159.53
2969.45	73.145	110.45			2969.45	55.83	79.611			2969.55	54.523	161.71
2968.48	74.509	112.41			2968.48	57.18	81.274			2968.58	55.815	164
2967.51	75.895	114.41			2967.51	58.554	82.902			2967.6	57.112	166.43
2966.53	77.299	116.47			2966.53	59.95	84.516			2966.63	58.378	169.02
2965.56	78.712	118.58			2965.56	61.358	86.124			2965.66	59.567	171.76
2964.59	80.126	120.77			2964.59	62.773	87.743			2964.68	60.642	174.66
2963.61	81.531	123.02			2963.61	64.183	89.373			2963.71	61.589	177.69
2962.64	82.926	125.36			2962.64	65.58	91.02			2962.74	62.421	180.85
2961.67	84.31	127.79			2961.67	66.95	92.684			2961.77	63.169	184.12
2960.7	85.693	130.32			2960.7	68.285	94.371			2960.8	63.873	187.52
2959.72	87.093	132.98			2959.72	69.585	96.098			2959.82	64.596	191.06
2958.75	88.529	135.77			2958.75	70.855	97.886			2958.85	65.347	194.81
2957.78	90.027	138.74			2957.78	72.118	99.78			2957.88	66.145	198.87
2956.81	91.613	141.9			2956.81	73.405	101.84			2956.91	66.982	203.37
2955.83	93.313	145.29			2955.83	74.768	104.13			2955.93	67.838	208.48
2954.86	95.148	148.96			2954.86	76.259	106.73			2954.96	68.685	214.37
2953.89	97.139	152.93			2953.89	77.942	109.74			2953.99	69.52	221.22
2952.92	99.301	157.25			2952.92	79.876	113.22			2953.01	70.351	229.16
2951.94	101.64	161.93			2951.94	82.103	117.25			2952.04	71.22	238.26
2950.97	104.18	167.01			2950.97	84.657	121.85			2951.07	72.185	248.56
2950	106.9	172.49			2950	87.538	127.04			2950.1	73.32	259.96
2949.03	109.83	178.34			2949.03	90.731	132.78			2949.12	74.692	272.33
2948.05	112.94	184.55			2948.05	94.188	139			2948.15	76.358	285.42
2947.08	116.22	191.05			2947.08	97.847	145.61			2947.18	78.332	299
2946.11	119.66	197.78			2946.11	101.63	152.48			2946.21	80.571	312.77
2945.14	123.2	204.64			2945.14	105.46	159.47			2945.24	82.992	326.43
2944.16	126.8	211.54			2944.16	109.25	166.45			2944.26	85.463	339.74
2943.19	130.39	218.34			2943.19	112.93	173.26			2943.29	87.84	352.46
2942.22	133.89	224.94			2942.22	116.44	179.78			2942.32	89.982	364.45
2941.24	137.21	231.2			2941.25	119.72	185.91			2941.34	91.779	375.57
2940.27	140.26	237.01			2940.27	122.74	191.56			2940.37	93.169	385.76
2939.3	142.96	242.24			2939.3	125.47	196.64			2939.4	94.15	394.93
2938.33	145.22	246.83			2938.33	127.87	201.11			2938.43	94.756	403.08
2937.36	147	250.71			2937.36	129.94	204.94			2937.45	95.049	410.16
2936.38	148.23	253.8			2936.38	131.64	208.05			2936.48	95.093	416.04
2935.41	148.92	256.09			2935.41	132.94	210.45			2935.51	94.947	420.67
2934.44	149.1	257.66			2934.44	133.9	212.21			2934.54	94.657	424.16
2933.47	148.72	258.37			2933.47	134.36	213.11			2933.56	94.255	425.94
2932.49	147.93	258.47			2932.49	134.48	213.43			2932.59	93.769	426.51
2931.52	146.82	258.09			2931.52	134.31	213.25			2931.62	93.221	426.01
2930.55	145.49	257.34			2930.55	133.9	212.66			2930.65	92.634	424.58
2929.57	143.59	255.54			2929.57	132.76	210.84			2929.67	92.022	420.4
2928.6	142.5	255.18			2928.6	132.59	210.66			2928.7	91.384	419.84
2927.63	140.96	253.91			2927.63	131.77	209.36			2927.73	90.707	416.86
2926.66	139.4	252.53			2926.66	130.84	207.86			2926.76	89.97	413.63
2925.68	137.83	251.04			2925.68	129.83	206.17			2925.78	89.158	410.25
2924.71	136.23	249.41			2924.71	128.71	204.27			2924.81	88.268	406.77
2923.74	134.48	247.45			2923.74	127.38	201.95			2923.84	87.316	402.76
2922.77	132.68	245.39			2922.77	125.97	199.5			2922.87	86.34	398.81
2921.79	130.79	243.13			2921.79	124.46	196.85			2921.89	85.382	394.73
2920.82	128.8	240.71			2920.82	122.85	194.06			2920.92	84.478	390.44
2919.85	126.73	238.13			2919.85	121.16	191.18			2919.95	83.639	385.87
2918.88	124.59	235.42			2918.88	119.42	188.3			2918.98	82.848	380.93
2917.9	122.41	232.58			2917.9	117.62	185.42			2918	82.068	375.46
2916.93	120.2	229.63			2916.93	115.78	182.6			2917.03	81.257	369.4
2915.96	118	226.59			2915.96	113.93	179.86			2916.06	80.382	362.73
2914.99	115.84	223.46			2914.99	112.07	177.21			2915.09	79.435	355.48
2914.01	113.76	220.27			2914.01	110.24	174.65			2914.11	78.453	347.8
2913.04	111.78	217.04			2913.04	108.45	172.15			2913.14	77.471	339.84
2912.07	109.92	213.8			2912.07	106.75	169.69			2912.17	76.544	331.84
2911.1	108.2	210.56			2911.1	105.13	167.23			2911.2	75.716	324.03
2910.12	106.61	207.37			2910.12	103.63	164.74			2910.22	75.05	316.62
2909.15	105.16	204.26			2909.15	102.25	162.21			2909.25	74.421	309.79
2908.18	103.85	201.25			2908.18	100.97	159.61			2908.28	73.919	303.66
2907.21	102.65	198.39			2907.21	99.809	156.96			2907.3	73.453	298.29
2906.23	101.56	195.69			2906.23	98.729	154.29			2906.33	72.976	293.67
2905.26	100.56	193.19			2905.26	97.713	151.64			2905.36	72.447	289.72
2904.29	99.632	190.9			2904.29	96.736	149.07			2904.39	71.86	286.34
2903.32	98.764	188.84			2903.32	95.774	146.64			2903.41	71.204	283.4
2902.34	97.948	187			2902.34	94.809	144.39			2902.44	70.51	280.8
2901.37	97.172	185.39			2901.37	93.828	142.37			2901.47	69.823	278.41
2900.4	96.431	183.99			2900.4	92.829	140.62			2900.5	69.191	276.19
2899.43	95.715	182.77			2899.43	91.814	139.13			2899.53	68.656	274.09
2898.45	95.016	181.71			2898.45	90.796	137.9			2898.55	68.243	272.12
2897.48	94.326	180.77			2897.48	89.791	136.91			2897.58	67.958	270.27
2896.51	93.635	179.92			2896.51	88.818	136.11			2896.61	67.79	268.57
2895.53	92.936	179.11			2895.53	87.898	135.47			2895.64	67.718	267.03
2894.56	92.223	178.32			2894.56	87.048	134.95			2894.66	67.715	265.63
2893.59	91.501	177.51			2893.59	86.285	134.51			2893.69	67.759	264.38
2892.62	90.776	176.68			2892.62	85.62	134.12			2892.72	67.835	263.24
2891.64	90.069	175.82			2891.64	85.064	133.76			2891.74	67.933	262.19
2890.67	89.402	174.94			2890.67	84.621	133.42			2890.77	68.041	261.22
2889.7	88.807	174.07			2889.7	84.294	133.12			2889.8	68.136	260.37
2888.73	88.316	173.24			2888.73	84.083	132.86			2888.83	68.184	259.68
2887.75	87.955	172.49			2887.75	83.986	132.68			2887.86	68.146	259.23
2886.78	87.743	171.87			2886.78	83.997	132.62			2886.88	67.985	259.12
2885.81	87.686	171.41			2885.81	84.103	132.69			2885.91	67.669	259.45
2884.84	87.772	171.14			2884.84	84.288	132.92			2884.94	67.2	260.27
2883.86	87.975	171.07			2883.86	84.525	133.34			2883.96	66.6	261.62
2882.89	88.251	171.17			2882.89	84.781	133.92			2882.99	65.922	263.46
2881.92	88.548	171.4			2881.92	85.019	134.62			2882.02	65.237	265.69
2880.95	88.806	171.69			2880.95	85.196	135.4			2881.05	64.618	268.16
2879.97	88.967	171.96			2879.97	85.267	136.16			2880.07	64.127	270.63
2879	88.979	172.08			2879	85.192	136.79			2879.1	63.799	272.85
2878.03	88.797	171.94			2878.03	84.937	137.17			2878.13	63.638	274.54
2877.06	88.398	171.44			2877.06	84.481	137.2			2877.16	63.609	275.47
2876.08	87.751	170.44			2876.08	83.813	136.75			2876.18	63.644	275.31
2875.11	86.865	168.88			2875.11	82.941	135.77			2875.21	63.658	273.97
2874.14	85.743	166.72			2874.14	81.884	134.21			2874.24	63.561	271.32
2873.17	84.395	163.93			2873.17	80.674	132.08			2873.27	63.266	267.28
2872.19	82.786	160.41			2872.19	79.345	129.32			2872.29	62.713	261.58
2871.22	81.093	156.63			2871.22	77.969	126.31			2871.32	61.877	255.29
2870.25	79.16	152.21			2870.25	76.564	122.83			2870.35	60.769	247.48
2869.28	77.064	147.4			2869.28	75.182	119.11			2869.38	59.435	238.71
2868.3	74.824	142.31			2868.3	73.857	115.26			2868.4	57.935	229.17
2867.33	72.466	137.04			2867.33	72.611	111.41			2867.43	56.353	219.12
2866.36	70.019	131.67			2866.36	71.46	107.64			2866.46	54.762	208.78
2865.39	67.54	126.35			2865.39	70.402	104.07			2865.49	53.228	198.5
2864.41	65.076	121.15			2864.41	69.43	100.74			2864.51	51.795	188.52
2863.44	62.686	116.15			2863.44	68.524	97.697			2863.54	50.492	179.1
2862.47	60.417	111.38			2862.47	67.649	94.918			2862.57	49.335	170.41
2861.49	58.308	106.85			2861.49	66.773	92.375			2861.6	48.34	162.55
2860.52	56.383	102.55			2860.52	65.855	89.999			2860.62	47.515	155.57
2859.55	54.657	98.465			2859.55	64.855	87.712			2859.65	46.859	149.48
2858.58	53.123	94.529			2858.58	63.706	85.39			2858.68	46.369	144.21
2857.61	51.731	90.694			2857.61	62.436	83.01			2857.71	46.026	139.52
2856.63	50.458	86.901			2856.63	60.942	80.404			2856.73	45.797	135.34
2855.66	49.24	83.099			2855.66	59.222	77.524			2855.76	45.629	131.43
2854.69	48.011	79.239			2854.69	57.256	74.308			2854.79	45.452	127.55
2853.71	46.706	75.284			2853.71	55.037	70.726			2853.82	45.187	123.48
2852.74	45.271	71.222			2852.74	52.569	66.778			2852.84	44.763	119.02
2851.77	43.654	67.045			2851.77	49.871	62.49			2851.87	44.11	114.01
2850.8	41.834	62.778			2850.8	46.98	57.929			2850.9	43.176	108.36
2849.82	39.799	58.442			2849.82	43.926	53.159			2849.93	41.92	102.03
2848.85	37.57	54.091			2848.85	40.767	48.284			2848.95	40.338	95.06
2847.88	35.18	49.774			2847.88	37.552	43.401			2847.98	38.444	87.544
2846.91	32.682	45.545			2846.91	34.335	38.607			2847.01	36.285	79.62
2845.93	30.146	41.471			2845.93	31.181	34.008			2846.03	33.94	71.49
2844.96	27.638	37.599			2844.96	28.14	29.683			2845.06	31.505	63.341
2843.99	25.231	33.983			2843.99	25.268	25.709			2844.09	29.1	55.406
2843.02	22.985	30.653			2843.02	22.606	22.128			2843.12	26.83	47.875
2842.04	20.951	27.636			2842.04	20.191	18.977			2842.14	24.791	40.942
2841.07	19.161	24.941			2841.07	18.045	16.262			2841.17	23.035	34.747
2840.1	17.629	22.563			2840.1	16.175	13.971			2840.2	21.58	29.384
2839.13	16.358	20.499			2839.13	14.587	12.085			2839.23	20.4	24.925
2838.15	15.322	18.713			2838.15	13.249	10.551			2838.26	19.449	21.32
2837.18	14.501	17.197			2837.18	12.147	9.3372			2837.28	18.653	18.551
2836.21	13.856	15.916			2836.21	11.237	8.3844			2836.31	17.954	16.497
2835.24	13.347	14.845			2835.24	10.476	7.6416			2835.34	17.299	15.027
2834.26	12.935	13.956			2834.26	9.8188	7.0562			2834.36	16.652	13.989
2833.29	12.584	13.225			2833.29	9.2228	6.582			2833.39	15.994	13.231
2832.32	12.26	12.63			2832.32	8.653	6.1791			2832.42	15.316	12.62
2831.34	11.937	12.147			2831.34	8.0833	5.8155			2831.45	14.62	12.05
2830.37	11.597	11.756			2830.37	7.5022	5.4691			2830.47	13.905	11.459
2829.4	11.225	11.434			2829.4	6.908	5.1233			2829.5	13.179	10.817
2828.43	10.811	11.157			2828.43	6.3126	4.7715			2828.53	12.453	10.137
2827.45	10.354	10.901			2827.45	5.7336	4.4123			2827.56	11.746	9.4517
2826.48	9.8536	10.642			2826.48	5.1951	4.0497			2826.58	11.078	8.809
2825.51	9.3152	10.358			2825.51	4.72	3.6892			2825.61	10.472	8.2537
2824.54	8.7477	10.027			2824.54	4.3274	3.3382			2824.64	9.939	7.8156
2823.57	8.1652	9.636			2823.57	4.0306	3.0061			2823.67	9.4796	7.5039
2822.59	7.5823	9.175			2822.59	3.833	2.701			2822.69	9.083	7.3009
2821.62	7.0178	8.6446			2821.62	3.7295	2.4319			2821.72	8.7272	7.1702
2820.65	6.4876	8.0513			2820.65	3.7061	2.2047			2820.75	8.3881	7.0627
2819.67	6.0078	7.4112			2819.67	3.7422	2.0231			2819.78	8.0464	6.9311
2818.7	5.5888	6.7443			2818.7	3.8143	1.888			2818.8	7.6953	6.7401
2817.73	5.2358	6.0747			2817.73	3.8975	1.7969			2817.83	7.3372	6.4758
2816.76	4.949	5.4284			2816.76	3.9698	1.7448			2816.86	6.9833	6.149
2815.78	4.7211	4.827			2815.78	4.0139	1.7241			2815.89	6.6469	5.7911
2814.81	4.5422	4.2897			2814.81	4.0186	1.7264			2814.91	6.3364	5.4477
2813.84	4.399	3.8276			2813.84	3.9793	1.7438			2813.94	6.0502	5.1653
2812.87	4.2777	3.4438			2812.87	3.8993	1.7688			2812.97	5.7799	4.9794
2811.89	4.1688	3.1371			2811.89	3.7846	1.7979			2812	5.5168	4.9084
2810.92	4.0654	2.8974			2810.92	3.6458	1.8294			2811.02	5.2542	4.9457
2809.95	3.9657	2.7122			2809.95	3.4944	1.8642			2810.05	4.9973	5.0648
2808.98	3.8719	2.5659			2808.98	3.3406	1.9056			2809.08	4.7589	5.2251
2808	3.7896	2.4441			2808	3.1926	1.9588			2808.11	4.5606	5.3826
2807.03	3.7246	2.3338			2807.03	3.0546	2.0296			2807.13	4.4264	5.5011
2806.06	3.682	2.2266			2806.06	2.9277	2.1238			2806.16	4.3733	5.5599
2805.09	3.6638	2.1183			2805.09	2.8096	2.2468			2805.19	4.4065	5.5596
2804.11	3.6683	2.0088			2804.11	2.6967	2.4031			2804.22	4.5142	5.5195
2803.14	3.6902	1.9029			2803.14	2.5857	2.5951			2803.24	4.6735	5.4742
2802.17	3.7218	1.8071			2802.17	2.4743	2.8228			2802.27	4.8492	5.463
2801.2	3.7543	1.7303			2801.2	2.3638	3.0835			2801.3	5.0114	5.5253
2800.22	3.781	1.6797			2800.22	2.258	3.3726			2800.33	5.1178	5.6852
2799.25	3.7971	1.6634			2799.25	2.1651	3.6834			2799.35	5.1438	5.9583
2798.28	3.8026	1.6855			2798.28	2.0941	4.008			2798.38	5.0753	6.3394
2797.3	3.8012	1.7482			2797.3	2.0548	4.3377			2797.41	4.9129	6.8114
2796.33	3.7998	1.8504			2796.33	2.0551	4.6636			2796.43	4.6722	7.3459
2795.36	3.8067	1.989			2795.36	2.099	4.98			2795.46	4.3885	7.914
2794.39	3.8299	2.1579			2794.39	2.1857	5.2833			2794.49	4.1052	8.4869
2793.41	3.8746	2.3506			2793.41	2.31	5.575			2793.52	3.8824	9.0472
2792.44	3.9422	2.5587			2792.44	2.4613	5.8601			2792.55	3.7703	9.5869
2791.47	4.0289	2.774			2791.47	2.627	6.1473			2791.57	3.8076	10.113
2790.5	4.127	2.9891			2790.5	2.7944	6.4494			2790.6	4.0116	10.643
2789.53	4.2251	3.1966			2789.53	2.9524	6.7781			2789.63	4.3731	11.202
2788.55	4.3102	3.3913			2788.55	3.0945	7.1437			2788.66	4.8563	11.819
2787.58	4.3696	3.5689			2787.58	3.2186	7.5495			2787.68	5.4082	12.514
2786.61	4.3934	3.728			2786.61	3.3281	7.9924			2786.71	5.9658	13.303
2785.63	4.3751	3.8689			2785.63	3.4292	8.4595			2785.74	6.4708	14.181
2784.66	4.314	3.9944			2784.66	3.5297	8.9325			2784.76	6.8744	15.13
2783.69	4.2143	4.1097			2783.69	3.6357	9.3889			2783.79	7.1443	16.121
2782.72	4.0858	4.2208			2782.72	3.7491	9.8049			2782.82	7.2648	17.108
2781.74	3.9419	4.3354			2781.74	3.867	10.164			2781.85	7.2276	18.053
2780.77	3.7995	4.4612			2780.77	3.98	10.455			2780.88	7.0351	18.918
2779.8	3.6743	4.605			2779.8	4.0755	10.684			2779.9	6.6997	19.685
2778.83	3.5816	4.7721			2778.83	4.1386	10.865			2778.93	6.2457	20.349
2777.85	3.5325	4.966			2777.85	4.1562	11.023			2777.96	5.7123	20.929
2776.88	3.5337	5.1883			2776.88	4.1202	11.191			2776.99	5.1498	21.458
2775.91	3.5856	5.437			2775.91	4.0305	11.4			2776.01	4.62	21.977
2774.94	3.6842	5.7091			2774.94	3.8957	11.676			2775.04	4.1851	22.531
2773.96	3.8207	5.9981			2773.96	3.7333	12.035			2774.07	3.8989	23.156
2772.99	3.9849	6.2973			2772.99	3.5668	12.477			2773.09	3.7924	23.879
2772.02	4.1663	6.5974			2772.02	3.4234	12.984			2772.12	3.8646	24.705
2771.05	4.3571	6.89			2771.05	3.3279	13.529			2771.15	4.0844	25.627
2770.07	4.5526	7.1651			2770.07	3.3	14.07			2770.18	4.4011	26.615
2769.1	4.7522	7.4149			2769.1	3.3503	14.563			2769.2	4.759	27.627
2768.13	4.9585	7.6328			2768.13	3.4787	14.968			2768.23	5.1064	28.612
2767.16	5.1747	7.8136			2767.16	3.6739	15.252			2767.26	5.4022	29.51
2766.18	5.4035	7.9565			2766.18	3.9159	15.398			2766.29	5.6267	30.269
2765.21	5.6432	8.0628			2765.21	4.1782	15.406			2765.31	5.7783	30.846
2764.24	5.8881	8.1383			2764.24	4.4331	15.291			2764.34	5.8607	31.217
2763.26	6.1264	8.1917			2763.26	4.6544	15.085			2763.37	5.8756	31.385
2762.29	6.3426	8.2344			2762.29	4.8224	14.829			2762.4	5.8207	31.381
2761.32	6.5197	8.2801			2761.32	4.9269	14.57			2761.42	5.6897	31.264
2760.35	6.6417	8.3425			2760.35	4.9675	14.353			2760.45	5.4833	31.109
2759.38	6.6981	8.435			2759.38	4.9552	14.217			2759.48	5.2187	31
2758.4	6.6855	8.5681			2758.4	4.9095	14.194			2758.51	4.9266	31.008
2757.43	6.6096	8.75			2757.43	4.8573	14.301			2757.53	4.6452	31.187
2756.46	6.4851	8.9837			2756.46	4.8286	14.541			2756.56	4.436	31.555
2755.49	6.3329	9.2684			2755.49	4.8534	14.908			2755.59	4.348	32.098
2754.51	6.1784	9.5994			2754.51	4.958	15.384			2754.62	4.4077	32.772
2753.54	6.0471	9.9677			2753.54	5.162	15.944			2753.64	4.585	33.516
2752.57	5.9608	10.364			2752.57	5.4764	16.562			2752.67	4.9349	34.266
2751.59	5.9361	10.776			2751.59	5.9009	17.206			2751.7	5.3213	34.967
2750.62	5.982	11.195			2750.62	6.426	17.851			2750.73	5.7199	35.592
2749.65	6.1001	11.615			2749.65	7.0305	18.472			2749.75	6.0929	36.135
2748.68	6.2867	12.032			2748.68	7.6868	19.053			2748.78	6.4227	36.616
2747.7	6.5339	12.448			2747.7	8.363	19.583			2747.81	6.7122	37.072
2746.73	6.8321	12.867			2746.73	9.0228	20.057			2746.84	7	37.545
2745.76	7.1723	13.3			2745.76	9.6348	20.477			2745.86	7.3174	38.072
2744.79	7.5453	13.755			2744.79	10.17	20.852			2744.89	7.6864	38.673
2743.81	7.9442	14.244			2743.81	10.609	21.197			2743.92	8.109	39.354
2742.84	8.3612	14.775			2742.84	10.941	21.529			2742.95	8.5621	40.103
2741.87	8.7887	15.355			2741.87	11.169	21.867			2741.97	9.0025	40.897
2740.9	9.2177	15.984			2740.9	11.302	22.232			2741	9.3865	41.71
2739.92	9.6364	16.658			2739.92	11.36	22.64			2740.03	9.6763	42.519
2738.95	10.034	17.371			2738.95	11.372	23.104			2739.05	9.8518	43.312
2737.98	10.396	18.11			2737.98	11.368	23.627			2738.08	9.914	44.086
2737.01	10.716	18.863			2737.01	11.381	24.205			2737.11	9.8835	44.851
2736.03	10.986	19.613			2736.03	11.438	24.824			2736.14	9.7908	45.62
2735.06	11.206	20.349			2735.06	11.566	25.465			2735.16	9.6665	46.409
2734.09	11.382	21.061			2734.09	11.781	26.1			2734.19	9.5353	47.226
2733.12	11.523	21.739			2733.12	12.089	26.697			2733.22	9.4111	48.068
2732.14	11.643	22.381			2732.14	12.49	27.227			2732.25	9.3063	48.922
2731.17	11.754	22.983			2731.17	12.969	27.66			2731.28	9.2343	49.76
2730.2	11.868	23.546			2730.2	13.507	27.975			2730.3	9.2142	50.549
2729.22	11.991	24.07			2729.22	14.073	28.159			2729.33	9.2689	51.252
2728.25	12.126	24.553			2728.25	14.634	28.209			2728.36	9.4183	51.838
2727.28	12.273	24.99			2727.28	15.153	28.129			2727.39	9.6683	52.281
2726.31	12.427	25.373			2726.31	15.595	27.933			2726.41	10.003	52.569
2725.34	12.588	25.692			2725.34	15.926	27.641			2725.44	10.379	52.699
2724.36	12.757	25.932			2724.36	16.12	27.277			2724.47	10.735	52.678
2723.39	12.942	26.079			2723.39	16.162	26.867			2723.49	11.007	52.519
2722.42	13.156	26.117			2722.42	16.045	26.434			2722.52	11.149	52.233
2721.45	13.414	26.034			2721.45	15.773	26			2721.55	11.149	51.829
2720.47	13.733	25.823			2720.47	15.365	25.578			2720.58	11.035	51.308
2719.5	14.122	25.481			2719.5	14.845	25.18			2719.61	10.868	50.665
2718.53	14.584	25.014			2718.53	14.248	24.808			2718.63	10.72	49.887
2717.55	15.105	24.436			2717.55	13.612	24.46			2717.66	10.651	48.961
2716.58	15.663	23.763			2716.58	12.974	24.128			2716.69	10.686	47.877
2715.61	16.218	23.023			2715.61	12.369	23.801			2715.71	10.81	46.638
2714.64	16.729	22.242			2714.64	11.824	23.465			2714.74	10.969	45.26
2713.66	17.148	21.455			2713.66	11.358	23.106			2713.77	11.1	43.782
2712.69	17.438	20.689			2712.69	10.98	22.714			2712.8	11.15	42.26
2711.72	17.57	19.974			2711.72	10.689	22.279			2711.82	11.097	40.761
2710.75	17.534	19.334			2710.75	10.476	21.799			2710.85	10.961	39.362
2709.77	17.335	18.785			2709.77	10.326	21.276			2709.88	10.791	38.129
2708.8	16.996	18.341			2708.8	10.221	20.721			2708.91	10.65	37.117
2707.83	16.55	18.003			2707.83	10.145	20.147			2707.93	10.588	36.348
2706.86	16.039	17.768			2706.86	10.083	19.576			2706.96	10.623	35.818
2705.88	15.501	17.624			2705.88	10.027	19.029			2705.99	10.73	35.493
2704.91	14.972	17.555			2704.91	9.9718	18.527			2705.02	10.857	35.314
2703.94	14.48	17.541			2703.94	9.9183	18.092			2704.04	10.938	35.213
2702.97	14.038	17.559			2702.97	9.8694	17.735			2703.07	10.92	35.119
2701.99	13.657	17.589			2701.99	9.8292	17.463			2702.1	10.777	34.975
2701.02	13.338	17.611			2701.02	9.7995	17.272			2701.13	10.524	34.741
2700.05	13.082	17.612			2700.05	9.7792	17.151			2700.15	10.211	34.4
2699.08	12.891	17.585			2699.08	9.7629	17.079			2699.18	9.9087	33.952
2698.1	12.769	17.528			2698.1	9.741	17.033			2698.21	9.6804	33.415
2697.13	12.724	17.448			2697.13	9.7019	16.987			2697.24	9.5666	32.815
2696.16	12.768	17.357			2696.16	9.6332	16.917			2696.26	9.572	32.18
2695.18	12.91	17.268			2695.19	9.5257	16.806			2695.29	9.6666	31.539
2694.21	13.155	17.201			2694.21	9.3746	16.645			2694.32	9.7969	30.92
2693.24	13.498	17.172			2693.24	9.1828	16.435			2693.35	9.9013	30.349
2692.27	13.925	17.194			2692.27	8.9606	16.183			2692.37	9.9307	29.848
2691.3	14.411	17.277			2691.3	8.7251	15.906			2691.4	9.866	29.437
2690.32	14.921	17.427			2690.32	8.4999	15.627			2690.43	9.7235	29.131
2689.35	15.415	17.639			2689.35	8.3099	15.367			2689.46	9.5469	28.933
2688.38	15.855	17.906			2688.38	8.1801	15.149			2688.48	9.3932	28.836
2687.41	16.208	18.216			2687.41	8.1294	14.988			2687.51	9.3111	28.816
2686.43	16.45	18.549			2686.43	8.1708	14.898			2686.54	9.3277	28.84
2685.46	16.574	18.887			2685.46	8.3067	14.883			2685.57	9.4368	28.863
2684.49	16.581	19.21			2684.49	8.5301	14.942			2684.59	9.6052	28.842
2683.51	16.487	19.498			2683.51	8.8243	15.066			2683.62	9.7839	28.738
2682.54	16.312	19.735			2682.54	9.1663	15.244			2682.65	9.9292	28.524
2681.57	16.078	19.905			2681.57	9.5274	15.457			2681.68	10.018	28.189
2680.6	15.804	20			2680.6	9.8795	15.686			2680.7	10.06	27.735
2679.62	15.502	20.013			2679.62	10.196	15.905			2679.73	10.092	27.178
2678.65	15.175	19.945			2678.65	10.454	16.089			2678.76	10.17	26.544
2677.68	14.821	19.802			2677.68	10.643	16.212			2677.78	10.345	25.862
2676.71	14.435	19.592			2676.71	10.754	16.251			2676.81	10.643	25.162
2675.73	14.012	19.331			2675.73	10.793	16.185			2675.84	11.05	24.474
2674.76	13.555	19.039			2674.76	10.768	16.001			2674.87	11.516	23.826
2673.79	13.072	18.739			2673.79	10.697	15.693			2673.89	11.965	23.242
2672.82	12.584	18.456			2672.82	10.6	15.267			2672.92	12.314	22.744
2671.84	12.12	18.215			2671.84	10.498	14.74			2671.95	12.494	22.347
2670.87	11.712	18.04			2670.87	10.412	14.14			2670.98	12.463	22.059
2669.9	11.393	17.95			2669.9	10.356	13.504			2670.01	12.219	21.879
2668.93	11.188	17.96			2668.93	10.343	12.873			2669.03	11.8	21.796
2667.95	11.112	18.077			2667.95	10.374	12.289			2668.06	11.27	21.793
2666.98	11.163	18.298			2666.98	10.446	11.791			2667.09	10.706	21.846
2666.01	11.326	18.613			2666.01	10.548	11.408			2666.11	10.185	21.933
2665.04	11.57	19.004			2665.04	10.662	11.157			2665.14	9.7727	22.037
2664.06	11.856	19.444			2664.06	10.768	11.041			2664.17	9.5153	22.15
2663.09	12.141	19.904			2663.09	10.844	11.049			2663.2	9.4299	22.275
2662.12	12.388	20.353			2662.12	10.872	11.154			2662.22	9.5106	22.42
2661.15	12.565	20.759			2661.15	10.835	11.321			2661.25	9.7172	22.597
2660.17	12.656	21.097			2660.17	10.726	11.511			2660.28	9.9976	22.812
2659.2	12.659	21.346			2659.2	10.545	11.683			2659.31	10.293	23.057
2658.23	12.585	21.492			2658.23	10.303	11.803			2658.33	10.556	23.312
2657.26	12.46	21.532			2657.26	10.018	11.847			2657.36	10.757	23.536
2656.28	12.313	21.468			2656.28	9.7136	11.803			2656.39	10.887	23.679
2655.31	12.174	21.31			2655.31	9.4196	11.675			2655.42	10.965	23.689
2654.34	12.071	21.071			2654.34	9.1667	11.477			2654.44	11.019	23.521
2653.36	12.021	20.771			2653.36	8.982	11.235			2653.47	11.077	23.149
2652.39	12.031	20.428			2652.39	8.888	10.983			2652.5	11.156	22.58
2651.42	12.097	20.06			2651.42	8.8984	10.754			2651.53	11.252	21.846
2650.45	12.206	19.683			2650.45	9.0173	10.577			2650.55	11.344	21.013
2649.47	12.338	19.314			2649.47	9.2367	10.471			2649.58	11.404	20.162
2648.5	12.475	18.962			2648.5	9.5416	10.448			2648.61	11.409	19.385
2647.53	12.601	18.638			2647.53	9.9068	10.502			2647.64	11.351	18.758
2646.56	12.708	18.35			2646.56	10.304	10.616			2646.66	11.25	18.333
2645.58	12.797	18.107			2645.59	10.697	10.758			2645.69	11.136	18.122
2644.61	12.875	17.911			2644.61	11.07	10.908			2644.72	11.047	18.108
2643.64	12.96	17.772			2643.64	11.387	11.017			2643.75	11.013	18.214
2642.67	13.071	17.693			2642.67	11.633	11.056			2642.77	11.048	18.354
2641.69	13.224	17.676			2641.69	11.801	11			2641.8	11.14	18.425
2640.72	13.429	17.721			2640.72	11.887	10.837			2640.83	11.265	18.339
2639.75	13.689	17.825			2639.75	11.896	10.563			2639.86	11.386	18.033
2638.78	13.994	17.978			2638.78	11.837	10.19			2638.88	11.477	17.491
2637.8	14.325	18.171			2637.8	11.722	9.7388			2637.91	11.529	16.738
2636.83	14.658	18.386			2636.83	11.562	9.2374			2636.94	11.556	15.844
2635.86	14.964	18.606			2635.86	11.366	8.716			2635.97	11.586	14.904
2634.89	15.217	18.812			2634.89	11.143	8.2036			2634.99	11.645	14.018
2633.91	15.395	18.983			2633.91	10.901	7.7269			2634.02	11.751	13.278
2632.94	15.487	19.102			2632.94	10.647	7.3043			2633.05	11.905	12.737
2631.97	15.49	19.156			2631.97	10.39	6.949			2632.08	12.084	12.41
2631	15.412	19.134			2631	10.14	6.6657			2631.1	12.248	12.265
2630.02	15.269	19.033			2630.02	9.9076	6.4549			2630.13	12.353	12.238
2629.05	15.082	18.856			2629.05	9.7054	6.3115			2629.16	12.371	12.246
2628.08	14.875	18.61			2628.08	9.5439	6.2284			2628.18	12.296	12.205
2627.11	14.671	18.31			2627.11	9.4312	6.1957			2627.21	12.146	12.056
2626.13	14.489	17.971			2626.13	9.3706	6.2024			2626.24	11.963	11.768
2625.16	14.344	17.613			2625.16	9.3601	6.2354			2625.27	11.798	11.351
2624.19	14.244	17.254			2624.19	9.3935	6.2814			2624.3	11.702	10.84
2623.22	14.193	16.916			2623.22	9.4562	6.321			2623.32	11.707	10.308
2622.24	14.191	16.61			2622.24	9.5381	6.3406			2622.35	11.824	9.8105
2621.27	14.233	16.346			2621.27	9.6258	6.3234			2621.38	12.034	9.4093
2620.3	14.314	16.132			2620.3	9.7102	6.2572			2620.41	12.302	9.1431
2619.32	14.426	15.964			2619.32	9.7874	6.1353			2619.43	12.581	9.0225
2618.35	14.562	15.836			2618.35	9.8592	5.9594			2618.46	12.836	9.0321
2617.38	14.711	15.737			2617.38	9.9317	5.7394			2617.49	13.042	9.1377
2616.41	14.866	15.651			2616.41	10.014	5.4962			2616.51	13.196	9.2913
2615.43	15.016	15.563			2615.43	10.113	5.257			2615.54	13.316	9.4436
2614.46	15.149	15.458			2614.46	10.235	5.051			2614.57	13.433	9.553
2613.49	15.255	15.322			2613.49	10.379	4.9067			2613.6	13.577	9.5901
2612.52	15.323	15.148			2612.52	10.535	4.8446			2612.62	13.763	9.5434
2611.54	15.343	14.934			2611.55	10.688	4.8747			2611.65	13.978	9.4187
2610.57	15.308	14.683			2610.57	10.819	4.9938			2610.68	14.183	9.2365
2609.6	15.212	14.404			2609.6	10.906	5.185			2609.71	14.323	9.0283
2608.63	15.056	14.109			2608.63	10.929	5.4211			2608.74	14.342	8.8302
2607.65	14.845	13.812			2607.65	10.876	5.6696			2607.76	14.2	8.6776
2606.68	14.586	13.526			2606.68	10.739	5.897			2606.79	13.887	8.6013
2605.71	14.292	13.258			2605.71	10.522	6.0771			2605.82	13.435	8.6205
2604.74	13.979	13.012			2604.74	10.236	6.1913			2604.84	12.912	8.742
2603.76	13.664	12.785			2603.76	9.9008	6.2347			2603.87	12.401	8.9565
2602.79	13.363	12.565			2602.79	9.5376	6.2143			2602.9	11.979	9.2393
2601.82	13.091	12.336			2601.82	9.1695	6.1477			2601.93	11.695	9.5527
2600.85	12.862	12.082			2600.85	8.8179	6.059			2600.95	11.57	9.849
2599.87	12.682	11.784			2599.87	8.5002	5.9735			2599.98	11.578	10.076
2598.9	12.556	11.426			2598.9	8.2283	5.9122			2599.01	11.673	10.184
2597.93	12.482	11.003			2597.93	8.0103	5.8884			2598.04	11.795	10.137
2596.96	12.452	10.515			2596.96	7.8498	5.9055			2597.06	11.887	9.9134
2595.98	12.454	9.9736			2595.98	7.7484	5.9566			2596.09	11.92	9.5214
2595.01	12.472	9.3999			2595.01	7.7052	6.0269			2595.12	11.889	8.9942
2594.04	12.49	8.8237			2594.04	7.719	6.0971			2594.15	11.805	8.3939
2593.07	12.488	8.2792			2593.07	7.788	6.1477			2593.17	11.69	7.8025
2592.09	12.451	7.8005			2592.09	7.9087	6.1636			2592.2	11.567	7.3103
2591.12	12.37	7.4211			2591.12	8.0763	6.136			2591.23	11.456	7.0065
2590.15	12.238	7.166			2590.15	8.2838	6.0645			2590.26	11.37	6.9607
2589.18	12.059	7.0518			2589.18	8.5212	5.9564			2589.28	11.315	7.2134
2588.2	11.84	7.0829			2588.2	8.7775	5.8247			2588.31	11.298	7.7675
2587.23	11.598	7.2523			2587.23	9.0394	5.6853			2587.34	11.331	8.585
2586.26	11.349	7.5414			2586.26	9.2948	5.5539			2586.37	11.431	9.5933
2585.28	11.111	7.923			2585.28	9.533	5.443			2585.39	11.613	10.695
2584.31	10.902	8.3625			2584.31	9.7452	5.3608			2584.42	11.882	11.776
2583.34	10.731	8.8237			2583.34	9.9264	5.3098			2583.45	12.225	12.73
2582.37	10.602	9.2687			2582.37	10.073	5.2879			2582.48	12.61	13.461
2581.39	10.513	9.6649			2581.39	10.184	5.2896			2581.5	12.992	13.908
2580.42	10.453	9.9837			2580.42	10.257	5.3081			2580.53	13.32	14.036
2579.45	10.409	10.205			2579.45	10.288	5.3367			2579.56	13.554	13.853
2578.48	10.366	10.318			2578.48	10.272	5.3707			2578.59	13.685	13.395
2577.51	10.314	10.319			2577.51	10.199	5.4075			2577.61	13.736	12.73
2576.53	10.245	10.212			2576.53	10.06	5.4471			2576.64	13.761	11.939
2575.56	10.162	10.01			2575.56	9.8452	5.4908			2575.67	13.822	11.113
2574.59	10.073	9.7304			2574.59	9.5498	5.5408			2574.7	13.973	10.333
2573.61	9.9934	9.3939			2573.61	9.1753	5.599			2573.72	14.233	9.6731
2572.64	9.9399	9.0236			2572.64	8.7317	5.6665			2572.75	14.582	9.1796
2571.67	9.9282	8.6422			2571.67	8.2383	5.7428			2571.78	14.958	8.8761
2570.7	9.9677	8.2717			2570.7	7.7243	5.8259			2570.8	15.277	8.7617
2569.72	10.057	7.9296			2569.72	7.2224	5.9126			2569.83	15.46	8.8131
2568.75	10.182	7.631			2568.75	6.7706	5.9985			2568.86	15.457	8.9926
2567.78	10.317	7.3836			2567.78	6.3999	6.079			2567.89	15.264	9.2551
2566.81	10.425	7.192			2566.81	6.1367	6.1489			2566.91	14.92	9.5568
2565.83	10.465	7.0546			2565.83	5.9944	6.2031			2565.94	14.495	9.8619
2564.86	10.401	6.9654			2564.86	5.9732	6.2367			2564.97	14.07	10.147
2563.89	10.204	6.916			2563.89	6.0604	6.2448			2564	13.711	10.4
2562.92	9.8655	6.8948			2562.92	6.2296	6.2242			2563.03	13.457	10.621
2561.94	9.3963	6.8909			2561.94	6.4482	6.173			2562.05	13.311	10.815
2560.97	8.8285	6.8933			2560.97	6.6779	6.0918			2561.08	13.25	10.99
2560	8.2144	6.8936			2560	6.8806	5.985			2560.11	13.243	11.15
2559.03	7.6155	6.8863			2559.03	7.0238	5.8609			2559.14	13.26	11.293
2558.05	7.0945	6.8691			2558.05	7.0828	5.7317			2558.16	13.28	11.412
2557.08	6.7069	6.8431			2557.08	7.0423	5.6132			2557.19	13.299	11.497
2556.11	6.4894	6.8118			2556.11	6.8979	5.5234			2556.22	13.328	11.537
2555.14	6.4537	6.7803			2555.14	6.6557	5.4789			2555.24	13.38	11.527
2554.16	6.5854	6.7534			2554.16	6.3296	5.4938			2554.27	13.461	11.47
2553.19	6.8462	6.7348			2553.19	5.9411	5.5765			2553.3	13.566	11.381
2552.22	7.1807	6.7255			2552.22	5.515	5.7271			2552.33	13.685	11.282
2551.24	7.5258	6.723			2551.24	5.0774	5.9373			2551.36	13.8	11.202
2550.27	7.8201	6.721			2550.27	4.6556	6.1895			2550.38	13.902	11.172
2549.3	8.0148	6.7098			2549.3	4.2726	6.4602			2549.41	13.987	11.224
2548.33	8.0796	6.6775			2548.33	3.9489	6.7219			2548.44	14.061	11.38
2547.36	8.0064	6.6111			2547.36	3.698	6.9485			2547.46	14.143	11.66
2546.38	7.809	6.4991			2546.38	3.5285	7.1181			2546.49	14.25	12.073
2545.41	7.5192	6.3319			2545.41	3.441	7.2184			2545.52	14.392	12.622
2544.44	7.1817	6.1058			2544.44	3.4299	7.2476			2544.55	14.561	13.302
2543.47	6.8457	5.8222			2543.47	3.4835	7.2155			2543.57	14.734	14.1
2542.49	6.5596	5.4899			2542.49	3.5851	7.1423			2542.6	14.877	14.991
2541.52	6.3635	5.1241			2541.52	3.7169	7.0536			2541.63	14.953	15.94
2540.55	6.2866	4.7478			2540.55	3.8586	6.9802			2540.66	14.929	16.893
2539.57	6.3455	4.3874			2539.57	3.995	6.9481			2539.68	14.788	17.788
2538.6	6.5391	4.0736			2538.6	4.1139	6.9792			2538.71	14.53	18.553
2537.63	6.8536	3.8372			2537.63	4.2108	7.0853			2537.74	14.171	19.116
2536.66	7.2626	3.706			2536.66	4.289	7.2682			2536.77	13.735	19.422
2535.68	7.7303	3.7019			2535.68	4.3592	7.5199			2535.79	13.245	19.436
2534.71	8.2125	3.8397			2534.71	4.4384	7.8243			2534.82	12.722	19.154
2533.74	8.6636	4.1232			2533.74	4.5479	8.1609			2533.85	12.187	18.607
2532.77	9.0374	4.5446			2532.77	4.7093	8.5068			2532.88	11.668	17.853
2531.79	9.2945	5.0852			2531.79	4.9417	8.8411			2531.9	11.192	16.966
2530.82	9.4032	5.7143			2530.82	5.2571	9.1452			2530.93	10.793	16.028
2529.85	9.3456	6.3933			2529.85	5.6587	9.4059			2529.96	10.509	15.111
2528.88	9.1177	7.0784			2528.88	6.1388	9.6145			2528.99	10.371	14.266
2527.9	8.7313	7.7203			2527.9	6.6763	9.7648			2528.01	10.4	13.531
2526.93	8.2114	8.276			2526.93	7.2425	9.855			2527.04	10.579	12.919
2525.96	7.5961	8.7025			2525.96	7.798	9.8832			2526.07	10.873	12.439
2524.99	6.9284	8.9699			2524.99	8.3026	9.8494			2525.1	11.23	12.095
2524.01	6.2568	9.0574			2524.01	8.7151	9.7534			2524.12	11.596	11.895
2523.04	5.6254	8.9612			2523.04	9.0032	9.5972			2523.15	11.921	11.849
2522.07	5.0726	8.6907			2522.07	9.1446	9.3847			2522.18	12.174	11.968
2521.1	4.6308	8.2712			2521.1	9.13	9.1242			2521.21	12.344	12.254
2520.12	4.3201	7.7397			2520.12	8.9664	8.8282			2520.23	12.446	12.695
2519.15	4.1524	7.1453			2519.15	8.6755	8.5155			2519.26	12.505	13.254
2518.18	4.1289	6.54			2518.18	8.2904	8.2086			2518.29	12.547	13.875
2517.2	4.2438	5.9789			2517.2	7.8533	7.9345			2517.32	12.591	14.487
2516.23	4.484	5.5105			2516.23	7.4087	7.7195			2516.34	12.648	15.021
2515.26	4.8313	5.1739			2515.26	6.9983	7.5878			2515.37	12.725	15.415
2514.29	5.2618	4.9956			2514.29	6.6583	7.558			2514.4	12.826	15.634
2513.32	5.7489	4.9842			2513.32	6.4117	7.6396			2513.43	12.954	15.674
2512.34	6.2613	5.1307			2512.34	6.2688	7.8313			2512.45	13.113	15.562
2511.37	6.7697	5.4119			2511.37	6.226	8.1227			2511.48	13.311	15.349
2510.4	7.2412	5.7878			2510.4	6.2654	8.491			2510.51	13.551	15.101
2509.43	7.6477	6.211			2509.43	6.3588	8.9074			2509.53	13.825	14.881
2508.45	7.9674	6.6341			2508.45	6.4737	9.3418			2508.56	14.113	14.732
2507.48	8.1828	7.0108			2507.48	6.5751	9.762			2507.59	14.384	14.676
2506.51	8.2857	7.3055			2506.51	6.6322	10.142			2506.62	14.605	14.706
2505.53	8.2783	7.4985			2505.53	6.6244	10.463			2505.64	14.74	14.79
2504.56	8.1698	7.5866			2504.56	6.5417	10.715			2504.67	14.777	14.88
2503.59	7.9777	7.5845			2503.59	6.3885	10.894			2503.7	14.716	14.926
2502.62	7.7262	7.5237			2502.62	6.1823	11.007			2502.73	14.58	14.887
2501.64	7.4435	7.4469			2501.64	5.9516	11.061			2501.76	14.414	14.741
2500.67	7.1614	7.4021			2500.67	5.7315	11.068			2500.78	14.275	14.49
2499.7	6.9115	7.4359			2499.7	5.5576	11.037			2499.81	14.216	14.161
2498.73	6.7264	7.5869			2498.73	5.462	10.976			2498.84	14.279	13.802
2497.75	6.6342	7.8795			2497.75	5.4662	10.891			2497.86	14.482	13.468
2496.78	6.66	8.3193			2496.78	5.5787	10.784			2496.89	14.811	13.216
2495.81	6.8206	8.8942			2495.81	5.7938	10.661			2495.92	15.223	13.087
2494.84	7.1258	9.5739			2494.84	6.0917	10.527			2494.95	15.663	13.107
2493.86	7.5721	10.313			2493.86	6.4417	10.388			2493.97	16.069	13.272
2492.89	8.1463	11.059			2492.89	6.808	10.257			2493	16.387	13.559
2491.92	8.8205	11.759			2491.92	7.1553	10.142			2492.03	16.586	13.92
2490.95	9.5586	12.361			2490.95	7.4518	10.057			2491.06	16.66	14.3
2489.97	10.313	12.826			2489.97	7.6766	10.008			2490.08	16.627	14.641
2489	11.036	13.13			2489	7.8217	9.9987			2489.11	16.514	14.896
2488.03	11.677	13.261			2488.03	7.8908	10.026			2488.14	16.347	15.039
2487.06	12.196	13.226			2487.06	7.8995	10.079			2487.17	16.141	15.07
2486.08	12.562	13.044			2486.08	7.871	10.145			2486.19	15.904	15.017
2485.11	12.76	12.743			2485.11	7.8312	10.206			2485.22	15.643	14.93
2484.14	12.792	12.356			2484.14	7.8049	10.246			2484.25	15.36	14.874
2483.16	12.674	11.915			2483.16	7.8109	10.253			2483.28	15.066	14.918
2482.19	12.437	11.45			2482.19	7.8595	10.219			2482.3	14.781	15.116
2481.22	12.126	10.987			2481.22	7.9497	10.144			2481.33	14.539	15.494
2480.25	11.773	10.541			2480.25	8.075	10.033			2480.36	14.373	16.057
2479.28	11.43	10.122			2479.28	8.2152	9.8978			2479.39	14.302	16.756
2478.3	11.132	9.7373			2478.3	8.3481	9.7522			2478.41	14.326	17.514
2477.33	10.902	9.385			2477.33	8.4496	9.6088			2477.44	14.428	18.234
2476.36	10.752	9.0639			2476.36	8.4963	9.4786			2476.47	14.576	18.806
2475.39	10.683	8.7706			2475.39	8.4701	9.3677			2475.5	14.73	19.135
2474.41	10.678	8.5024			2474.41	8.3593	9.2774			2474.52	14.846	19.154
2473.44	10.713	8.257			2473.44	8.161	9.2041			2473.55	14.885	18.839
2472.47	10.759	8.0329			2472.47	7.8807	9.1412			2472.58	14.832	18.22
2471.49	10.784	7.8301			2471.49	7.5334	9.0809			2471.61	14.699	17.376
2470.52	10.762	7.648			2470.52	7.1411	9.0163			2470.63	14.512	16.425
2469.55	10.672	7.4874			2469.55	6.7329	8.943			2469.66	14.31	15.509
2468.58	10.506	7.3479			2468.58	6.3408	8.861			2468.69	14.141	14.764
2467.6	10.266	7.2303			2467.6	5.9996	8.7754			2467.72	14.052	14.303
2466.63	9.967	7.1347			2466.63	5.7417	8.6962			2466.74	14.075	14.188
2465.66	9.6305	7.062			2465.66	5.5961	8.637			2465.77	14.216	14.423
2464.69	9.2843	7.0137			2464.69	5.585	8.6137			2464.8	14.447	14.95
2463.71	8.9548	6.9911			2463.71	5.7217	8.6418			2463.83	14.716	15.665
2462.74	8.6666	6.9962			2462.74	6.0085	8.734			2462.85	14.96	16.424
2461.77	8.4351	7.0302			2461.77	6.4369	8.8975			2461.88	15.115	17.084
2460.8	8.2678	7.0937			2460.8	6.9857	9.1325			2460.91	15.123	17.522
2459.82	8.1621	7.1861			2459.82	7.6235	9.4306			2459.93	14.948	17.657
2458.85	8.1087	7.3056			2458.85	8.3104	9.7763			2458.96	14.594	17.467
2457.88	8.0942	7.4491			2457.88	8.9974	10.146			2457.99	14.094	16.99
2456.91	8.1049	7.613			2456.91	9.6351	10.513			2457.02	13.511	16.315
2455.93	8.1306	7.7935			2455.93	10.171	10.846			2456.05	12.915	15.562
2454.96	8.1672	7.9882			2454.96	10.559	11.117			2455.07	12.377	14.861
2453.99	8.2179	8.1954			2453.99	10.76	11.3			2454.1	11.961	14.327
2453.02	8.2922	8.4157			2453.02	10.748	11.375			2453.13	11.704	14.036
2452.04	8.4025	8.6515			2452.04	10.515	11.333			2452.16	11.613	14.011
2451.07	8.5619	8.9057			2451.07	10.067	11.169			2451.18	11.666	14.232
2450.1	8.7793	9.182			2450.1	9.4328	10.891			2450.21	11.827	14.628
2449.12	9.0551	9.4821			2449.13	8.6571	10.516			2449.24	12.056	15.107
2448.15	9.3807	9.8054			2448.15	7.7995	10.066			2448.26	12.318	15.573
2447.18	9.7372	10.147			2447.18	6.9299	9.5725			2447.29	12.59	15.944
2446.21	10.098	10.496			2446.21	6.1207	9.0685			2446.32	12.857	16.174
2445.24	10.432	10.84			2445.24	5.438	8.587			2445.35	13.113	16.258
2444.26	10.709	11.16			2444.26	4.9383	8.1605			2444.38	13.344	16.229
2443.29	10.907	11.434			2443.29	4.657	7.8143			2443.4	13.527	16.144
2442.32	11.009	11.641			2442.32	4.6096	7.5673			2442.43	13.627	16.074
2441.34	11.015	11.763			2441.34	4.7863	7.4271			2441.46	13.606	16.077
2440.37	10.934	11.788			2440.37	5.1569	7.3925			2440.49	13.445	16.192
2439.4	10.788	11.709			2439.4	5.6745	7.4517			2439.51	13.149	16.423
2438.43	10.604	11.531			2438.43	6.2841	7.5859			2438.54	12.761	16.745
2437.45	10.413	11.265			2437.45	6.9268	7.771			2437.57	12.349	17.111
2436.48	10.242	10.933			2436.48	7.5522	7.9824			2436.59	11.995	17.46
2435.51	10.111	10.565			2435.51	8.1199	8.1982			2435.62	11.775	17.733
2434.54	10.032	10.189			2434.54	8.6072	8.4037			2434.65	11.727	17.887
2433.56	10.008	9.8418			2433.56	9.0055	8.5922			2433.68	11.848	17.891
2432.59	10.034	9.5497			2432.59	9.3229	8.7675			2432.7	12.078	17.741
2431.62	10.099	9.3375			2431.62	9.576	8.9424			2431.73	12.327	17.448
2430.65	10.188	9.2198			2430.65	9.7869	9.1364			2430.76	12.5	17.039
2429.67	10.29	9.2024			2429.67	9.9768	9.3724			2429.79	12.522	16.548
2428.7	10.392	9.2818			2428.7	10.161	9.6707			2428.81	12.362	16.015
2427.73	10.488	9.4468			2427.73	10.345	10.047			2427.84	12.043	15.48
2426.76	10.574	9.6798			2426.76	10.527	10.504			2426.87	11.636	14.978
2425.78	10.646	9.9607			2425.78	10.694	11.036			2425.9	11.239	14.538
2424.81	10.705	10.268			2424.81	10.828	11.619			2424.92	10.956	14.18
2423.84	10.749	10.582			2423.84	10.908	12.219			2423.95	10.867	13.914
2422.87	10.779	10.889			2422.87	10.916	12.793			2422.98	11.007	13.739
2421.89	10.794	11.174			2421.89	10.838	13.293			2422.01	11.36	13.648
2420.92	10.796	11.433			2420.92	10.671	13.673			2421.03	11.871	13.627
2419.95	10.788	11.658			2419.95	10.418	13.895			2420.06	12.451	13.665
2418.98	10.778	11.85			2418.98	10.095	13.936			2419.09	13.009	13.749
2418	10.775	12.007			2418	9.7239	13.793			2418.12	13.461	13.873
2417.03	10.79	12.127			2417.03	9.3341	13.481			2417.14	13.756	14.027
2416.06	10.836	12.209			2416.06	8.9556	13.035			2416.17	13.875	14.2
2415.09	10.921	12.249			2415.09	8.6192	12.506			2415.2	13.836	14.373
2414.11	11.049	12.245			2414.11	8.3495	11.953			2414.23	13.681	14.519
2413.14	11.214	12.194			2413.14	8.1658	11.436			2413.25	13.456	14.608
2412.17	11.407	12.095			2412.17	8.0771	11.008			2412.28	13.206	14.609
2411.2	11.609	11.949			2411.2	8.0837	10.705			2411.31	12.965	14.509
2410.22	11.798	11.76			2410.22	8.1758	10.541			2410.34	12.751	14.315
2409.25	11.953	11.534			2409.25	8.3364	10.508			2409.36	12.571	14.063
2408.28	12.055	11.28			2408.28	8.5419	10.576			2408.39	12.427	13.817
2407.3	12.094	11.01			2407.3	8.7669	10.699			2407.42	12.321	13.655
2406.33	12.069	10.736			2406.33	8.9857	10.821			2406.45	12.256	13.658
2405.36	11.989	10.467			2405.36	9.1765	10.891			2405.47	12.233	13.884
2404.39	11.872	10.216			2404.39	9.3227	10.865			2404.5	12.248	14.351
2403.41	11.74	9.9879			2403.41	9.4155	10.722			2403.53	12.283	15.03
2402.44	11.619	9.7894			2402.44	9.4535	10.46			2402.55	12.311	15.846
2401.47	11.529	9.6235			2401.47	9.4422	10.102			2401.58	12.304	16.685
2400.5	11.485	9.4905			2400.5	9.3934	9.6908			2400.61	12.242	17.419
2399.52	11.492	9.3902			2399.53	9.3215	9.2792			2399.64	12.125	17.93
2398.55	11.549	9.3209			2398.55	9.2427	8.923			2398.66	11.983	18.134
2397.58	11.645	9.281			2397.58	9.1717	8.672			2397.69	11.855	17.99
2396.61	11.762	9.2691			2396.61	9.1201	8.5602			2396.72	11.786	17.51
2395.63	11.885	9.2843			2395.63	9.0944	8.6018			2395.75	11.805	16.75
2394.66	11.996	9.3259			2394.66	9.0961	8.7901			2394.78	11.916	15.799
2393.69	12.083	9.3935			2393.69	9.1201	9.0982			2393.8	12.093	14.76
2392.72	12.138	9.4862			2392.72	9.1566	9.4843			2392.83	12.282	13.739
2391.74	12.159	9.6025			2391.74	9.1918	9.9			2391.86	12.424	12.826
2390.77	12.147	9.7393			2390.77	9.2092	10.294			2390.89	12.477	12.096
2389.8	12.109	9.8921			2389.8	9.1925	10.624			2389.91	12.431	11.598
2388.83	12.048	10.055			2388.83	9.1282	10.858			2388.94	12.313	11.356
2387.85	11.97	10.221			2387.85	9.0071	10.978			2387.97	12.17	11.375
2386.88	11.876	10.382			2386.88	8.8274	10.98			2386.99	12.059	11.632
2385.91	11.768	10.528			2385.91	8.5955	10.876			2386.02	12.026	12.082
2384.94	11.643	10.654			2384.94	8.3254	10.686			2385.05	12.09	12.66
2383.96	11.501	10.751			2383.96	8.039	10.436			2384.08	12.236	13.283
2382.99	11.343	10.814			2382.99	7.7615	10.155			2383.11	12.411	13.869
2382.02	11.171	10.841			2382.02	7.5213	9.8698			2382.13	12.546	14.334
2381.05	10.993	10.83			2381.05	7.3414	9.603			2381.16	12.572	14.627
2380.07	10.821	10.779			2380.07	7.2397	9.3704			2380.19	12.437	14.721
2379.1	10.669	10.689			2379.1	7.2242	9.182			2379.21	12.118	14.628
2378.13	10.551	10.558			2378.13	7.2912	9.0418			2378.24	11.622	14.395
2377.16	10.482	10.387			2377.16	7.4254	8.9508			2377.27	10.992	14.089
2376.18	10.471	10.174			2376.18	7.6032	8.9076			2376.3	10.3	13.784
2375.21	10.52	9.9174			2375.21	7.7944	8.9115			2375.32	9.6395	13.542
2374.24	10.622	9.6153			2374.24	7.9655	8.9622			2374.35	9.1018	13.399
2373.26	10.765	9.2672			2373.26	8.0901	9.0627			2373.38	8.765	13.358
2372.29	10.928	8.877			2372.29	8.1464	9.2159			2372.41	8.6768	13.393
2371.32	11.089	8.4512			2371.32	8.1238	9.4242			2371.43	8.8428	13.458
2370.35	11.222	8.0036			2370.35	8.0234	9.6855			2370.46	9.2309	13.504
2369.38	11.311	7.5522			2369.38	7.8581	9.9919			2369.49	9.7531	13.493
2368.4	11.346	7.1226			2368.4	7.6506	10.325			2368.52	10.299	13.404
2367.43	11.327	6.7423			2367.43	7.4287	10.659			2367.54	10.749	13.244
2366.46	11.268	6.4432			2366.46	7.2243	10.957			2366.57	11.011	13.037
2365.48	11.192	6.2565			2365.49	7.0672	11.174			2365.6	11.041	12.82
2364.51	11.128	6.2087			2364.51	6.9811	11.268			2364.63	10.847	12.628
2363.54	11.109	6.3206			2363.54	6.9821	11.201			2363.65	10.491	12.489
2362.57	11.164	6.603			2362.57	7.0748	10.948			2362.68	10.073	12.42
2361.59	11.312	7.0558			2361.59	7.2534	10.504			2361.71	9.7049	12.428
2360.62	11.562	7.6672			2360.62	7.5011	9.8888			2360.74	9.4796	12.513
2359.65	11.909	8.4148			2359.65	7.7927	9.1444			2359.76	9.4451	12.676
2358.68	12.331	9.2629			2358.68	8.0944	8.3402			2358.79	9.5988	12.924
2357.7	12.804	10.176			2357.7	8.3775	7.5438			2357.82	9.9028	13.261
2356.73	13.286	11.105			2356.73	8.604	6.8524			2356.85	10.281	13.695
2355.76	13.741	12.004			2355.76	8.7485	6.3396			2355.87	10.66	14.22
2354.79	14.133	12.828			2354.79	8.7909	6.069			2354.9	10.976	14.81
2353.81	14.433	13.536			2353.81	8.7224	6.0753			2353.93	11.189	15.419
2352.84	14.619	14.094			2352.84	8.544	6.3619			2352.96	11.29	15.981
2351.87	14.678	14.475			2351.87	8.268	6.895			2351.98	11.297	16.414
2350.9	14.607	14.666			2350.9	7.9138	7.6092			2351.01	11.244	16.644
2349.92	14.41	14.662			2349.92	7.5079	8.412			2350.04	11.171	16.608
2348.95	14.1	14.475			2348.95	7.0794	9.1984			2349.07	11.125	16.273
2347.98	13.701	14.131			2347.98	6.6596	9.8634			2348.09	11.14	15.642
2347.01	13.248	13.678			2347.01	6.282	10.317			2347.12	11.236	14.76
2346.03	12.789	13.176			2346.03	5.9781	10.509			2346.15	11.384	13.704
2345.06	12.39	12.709			2345.06	5.7847	10.432			2345.18	11.535	12.59
2344.09	12.133	12.37			2344.09	5.7392	10.137			2344.2	11.594	11.557
2343.11	12.11	12.266			2343.12	5.8824	9.7312			2343.23	11.457	10.766
2342.14	12.419	12.501			2342.14	6.2557	9.3729			2342.26	11.066	10.39
2341.17	13.144	13.167			2341.17	6.8955	9.2529			2341.28	10.459	10.603
2340.2	14.348	14.333			2340.2	7.829	9.5683			2340.31	9.84	11.562
2339.22	16.055	16.035			2339.22	9.0677	10.5			2339.34	9.5866	13.389
2338.25	18.231	18.255			2338.25	10.593	12.165			2338.37	10.212	16.131
2337.28	20.787	20.93			2337.28	12.362	14.607			2337.39	12.221	19.751
2336.31	23.569	23.935			2336.31	14.294	17.764			2336.42	16.024	24.088
2335.34	26.381	27.104			2335.34	16.282	21.478			2335.45	21.694	28.876
2334.36	28.991	30.224			2334.36	18.192	25.481			2334.48	28.913	33.73
2333.39	31.171	33.072			2333.39	19.886	29.455			2333.51	36.903	38.221
2332.42	32.721	35.425			2332.42	21.229	33.043			2332.53	44.581	41.902
2331.45	33.49	37.08			2331.45	22.107	35.899			2331.56	50.759	44.38
2330.47	33.41	37.89			2330.47	22.445	37.751			2330.59	54.394	45.389
2329.5	32.494	37.775			2329.5	22.216	38.425			2329.61	54.889	44.823
2328.53	30.842	36.704			2328.53	21.434	37.829			2328.64	52.168	42.739
2327.55	28.624	34.768			2327.55	20.18	36.072			2327.67	46.729	39.4
2326.58	26.052	32.097			2326.58	18.559	33.321			2326.7	39.526	35.165
2325.61	23.359	28.891			2325.61	16.711	29.854			2325.72	31.679	30.487
2324.64	20.76	25.379			2324.64	14.779	25.987			2324.75	24.294	25.813
2323.66	18.427	21.796			2323.66	12.899	22.033			2323.78	18.162	21.534
2322.69	16.484	18.392			2322.69	11.194	18.299			2322.81	13.722	17.961
2321.72	14.983	15.344			2321.72	9.7396	14.983			2321.83	11.008	15.255
2320.75	13.921	12.81			2320.75	8.5867	12.236			2320.86	9.778	13.473
2319.77	13.242	10.875			2319.77	7.743	10.108			2319.89	9.605	12.548
2318.8	12.866	9.5713			2318.8	7.1883	8.5846			2318.92	10.055	12.339
2317.83	12.697	8.8664			2317.83	6.8763	7.5896			2317.94	10.739	12.648
2316.86	12.647	8.6866			2316.86	6.7487	7.0209			2316.97	11.402	13.27
2315.88	12.645	8.9227			2315.88	6.7436	6.7676			2316	11.902	14.008
2314.91	12.648	9.4452			2314.91	6.8039	6.7271			2315.03	12.199	14.701
2313.94	12.637	10.12			2313.94	6.8842	6.8204			2314.05	12.305	15.239
2312.97	12.615	10.82			2312.97	6.9542	6.9934			2313.08	12.269	15.569
2311.99	12.597	11.437			2311.99	6.9993	7.2161			2312.11	12.147	15.691
2311.02	12.605	11.885			2311.02	7.0194	7.4761			2311.14	11.993	15.657
2310.05	12.655	12.111			2310.05	7.0251	7.7704			2310.16	11.84	15.549
2309.07	12.756	12.089			2309.08	7.0329	8.0958			2309.19	11.701	15.467
2308.1	12.907	11.82			2308.1	7.0598	8.4462			2308.22	11.567	15.503
2307.13	13.093	11.333			2307.13	7.1187	8.8067			2307.25	11.421	15.724
2306.16	13.292	10.676			2306.16	7.2149	9.1575			2306.27	11.244	16.155
2305.18	13.478	9.9116			2305.18	7.3434	9.4747			2305.3	11.038	16.773
2304.21	13.624	9.1112			2304.21	7.4891	9.7372			2304.33	10.832	17.511
2303.24	13.707	8.3462			2303.24	7.6292	9.9302			2303.36	10.684	18.265
2302.27	13.709	7.6864			2302.27	7.7353	10.048			2302.38	10.661	18.918
2301.3	13.621	7.1885			2301.3	7.7794	10.097			2301.41	10.812	19.364
2300.32	13.445	6.8963			2300.32	7.7383	10.093			2300.44	11.147	19.526
2299.35	13.185	6.8332			2299.35	7.5982	10.058			2299.47	11.629	19.375
2298.38	12.855	7.0031			2298.38	7.3584	10.016			2298.49	12.176	18.938
2297.41	12.471	7.3889			2297.41	7.0317	9.9867			2297.52	12.695	18.289
2296.43	12.051	7.9558			2296.43	6.6442	9.9831			2296.55	13.104	17.534
2295.46	11.615	8.6551			2295.46	6.2312	10.008			2295.58	13.371	16.786
2294.49	11.181	9.4278			2294.49	5.834	10.052			2294.6	13.519	16.15
2293.51	10.769	10.211			2293.51	5.4933	10.099			2293.63	13.615	15.689
2292.54	10.394	10.949			2292.54	5.2415	10.127			2292.66	13.734	15.417
2291.57	10.075	11.589			2291.57	5.1016	10.113			2291.68	13.931	15.304
2290.6	9.8244	12.094			2290.6	5.0812	10.04			2290.71	14.207	15.279
2289.62	9.6572	12.444			2289.62	5.1726	9.8984			2289.74	14.506	15.249
2288.65	9.5837	12.629			2288.65	5.3545	9.6892			2288.77	14.735	15.133
2287.68	9.6098	12.659			2287.68	5.5947	9.4233			2287.8	14.793	14.87
2286.71	9.7346	12.552			2286.71	5.8544	9.1206			2286.82	14.604	14.448
2285.73	9.9503	12.337			2285.73	6.0955	8.8041			2285.85	14.156	13.898
2284.76	10.239	12.046			2284.76	6.2805	8.5			2284.88	13.497	13.302
2283.79	10.574	11.712			2283.79	6.3843	8.2288			2283.91	12.72	12.767
2282.82	10.925	11.365			2282.82	6.3915	8.0057			2282.93	11.934	12.412
2281.84	11.255	11.032			2281.84	6.2991	7.8395			2281.96	11.235	12.347
2280.87	11.528	10.733			2280.87	6.1176	7.7309			2280.99	10.669	12.645
2279.9	11.714	10.481			2279.9	5.8691	7.6755			2280.01	10.237	13.33
2278.93	11.793	10.284			2278.93	5.5836	7.6659			2279.04	9.9063	14.367
2277.95	11.755	10.143			2277.95	5.2974	7.6946			2278.07	9.6227	15.662
2276.98	11.607	10.052			2276.98	5.0477	7.7557			2277.1	9.3582	17.074
2276.01	11.367	10.001			2276.01	4.8686	7.8469			2276.12	9.122	18.436
2275.04	11.063	9.9745			2275.04	4.7887	7.9689			2275.15	8.9585	19.574
2274.06	10.731	9.9549			2274.06	4.8272	8.125			2274.18	8.9318	20.345
2273.09	10.403	9.9222			2273.09	4.9915	8.3182			2273.21	9.104	20.655
2272.12	10.112	9.8566			2272.12	5.2773	8.5504			2272.24	9.5026	20.483
2271.14	9.8796	9.7416			2271.14	5.6693	8.8196			2271.26	10.095	19.877
2270.17	9.7175	9.5663			2270.17	6.1425	9.1192			2270.29	10.796	18.956
2269.2	9.6287	9.3287			2269.2	6.6651	9.4373			2269.32	11.478	17.886
2268.23	9.6072	9.0371			2268.23	7.2039	9.7585			2268.34	12.015	16.849
2267.26	9.6422	8.7112			2267.26	7.7272	10.065			2267.37	12.315	16.014
2266.28	9.7221	8.3817			2266.28	8.2067	10.338			2266.4	12.35	15.507
2265.31	9.8368	8.087			2265.31	8.6237	10.562			2265.43	12.161	15.397
2264.34	9.9803	7.8703			2264.34	8.9665	10.724			2264.45	11.852	15.683
2263.36	10.152	7.7716			2263.36	9.2339	10.818			2263.48	11.553	16.31
2262.39	10.352	7.8245			2262.39	9.4318	10.845			2262.51	11.388	17.175
2261.42	10.586	8.0497			2261.42	9.5732	10.814			2261.54	11.425	18.16
2260.45	10.857	8.4503			2260.45	9.6746	10.739			2260.56	11.662	19.153
2259.47	11.163	9.0112			2259.47	9.7538	10.641			2259.59	12.028	20.062
2258.5	11.499	9.699			2258.5	9.829	10.543			2258.62	12.404	20.83
2257.53	11.854	10.466			2257.53	9.9151	10.467			2257.65	12.666	21.439
2256.56	12.216	11.259			2256.56	10.024	10.433			2256.67	12.71	21.899
2255.58	12.568	12.021			2255.58	10.165	10.455			2255.7	12.49	22.239
2254.61	12.898	12.701			2254.61	10.339	10.54			2254.73	12.03	22.491
2253.64	13.199	13.265			2253.64	10.546	10.688			2253.76	11.414	22.682
2252.67	13.468	13.691			2252.67	10.778	10.891			2252.78	10.761	22.819
2251.69	13.713	13.979			2251.69	11.025	11.135			2251.81	10.188	22.893
2250.72	13.945	14.143			2250.72	11.269	11.404			2250.84	9.7828	22.878
2249.75	14.18	14.211			2249.75	11.493	11.679			2249.87	9.5843	22.744
2248.78	14.433	14.216			2248.78	11.672	11.943			2248.89	9.5789	22.464
2247.8	14.718	14.193			2247.8	11.788	12.18			2247.92	9.7127	22.026
2246.83	15.041	14.169			2246.83	11.82	12.374			2246.95	9.9168	21.439
2245.86	15.398	14.162			2245.86	11.755	12.511			2245.98	10.128	20.736
2244.89	15.778	14.176			2244.89	11.587	12.576			2245	10.309	19.966
2243.91	16.16	14.204			2243.91	11.319	12.557			2244.03	10.459	19.19
2242.94	16.519	14.229			2242.94	10.964	12.441			2243.06	10.602	18.466
2241.97	16.83	14.228			2241.97	10.546	12.219			2242.09	10.776	17.84
2241	17.069	14.178			2241	10.095	11.89			2241.11	11.007	17.335
2240.02	17.222	14.064			2240.02	9.6456	11.462			2240.14	11.3	16.95
2239.05	17.281	13.875			2239.05	9.2344	10.958			2239.17	11.625	16.665
2238.08	17.252	13.614			2238.08	8.8924	10.412			2238.2	11.925	16.447
2237.11	17.151	13.295			2237.11	8.6442	9.873			2237.22	12.136	16.263
2236.13	17.003	12.941			2236.13	8.5026	9.395			2236.25	12.211	16.089
2235.16	16.834	12.582			2235.16	8.4689	9.0331			2235.28	12.131	15.923
2234.19	16.675	12.254			2234.19	8.5324	8.8389			2234.3	11.92	15.787
2233.22	16.548	11.985			2233.22	8.672	8.8433			2233.33	11.64	15.719
2232.24	16.469	11.805			2232.24	8.8599	9.0579			2232.36	11.374	15.768
2231.27	16.439	11.732			2231.27	9.066	9.4689			2231.39	11.206	15.979
2230.3	16.452	11.775			2230.3	9.261	10.036			2230.41	11.2	16.383
2229.32	16.486	11.932			2229.32	9.422	10.701			2229.44	11.38	16.984
2228.35	16.513	12.192			2228.35	9.5332	11.388			2228.47	11.728	17.757
2227.38	16.501	12.533			2227.38	9.5889	12.025			2227.5	12.202	18.652
2226.41	16.421	12.929			2226.41	9.5915	12.543			2226.53	12.736	19.609
2225.43	16.249	13.348			2225.43	9.5505	12.894			2225.55	13.259	20.562
2224.46	15.973	13.755			2224.46	9.4794	13.052			2224.58	13.712	21.464
2223.49	15.595	14.116			2223.49	9.3926	13.019			2223.61	14.055	22.291
2222.52	15.129	14.401			2222.52	9.3024	12.823			2222.64	14.272	23.046
2221.54	14.604	14.583			2221.54	9.2171	12.514			2221.66	14.365	23.75
2220.57	14.054	14.643			2220.57	9.1404	12.151			2220.69	14.346	24.432
2219.6	13.514	14.568			2219.6	9.071	11.801			2219.72	14.225	25.111
2218.63	13.017	14.357			2218.63	9.0053	11.524			2218.74	14.017	25.781
2217.65	12.586	14.018			2217.65	8.9382	11.366			2217.77	13.738	26.405
2216.68	12.233	13.568			2216.68	8.8666	11.354			2216.8	13.402	26.917
2215.71	11.953	13.034			2215.71	8.7906	11.496			2215.83	13.027	27.237
2214.74	11.733	12.452			2214.74	8.7147	11.775			2214.86	12.63	27.288
2213.76	11.555	11.865			2213.76	8.649	12.159			2213.88	12.239	27.025
2212.79	11.396	11.317			2212.79	8.6069	12.602			2212.91	11.883	26.444
2211.82	11.244	10.852			2211.82	8.6039	13.052			2211.94	11.592	25.596
2210.85	11.095	10.509			2210.85	8.6554	13.458			2210.96	11.377	24.578
2209.87	10.96	10.327			2209.87	8.775	13.768			2209.99	11.241	23.534
2208.9	10.856	10.315			2208.9	8.9662	13.959			2209.02	11.178	22.568
2207.93	10.816	10.491			2207.93	9.2307	14.003			2208.05	11.187	21.816
2206.96	10.869	10.842			2206.96	9.5587	13.901			2207.07	11.263	21.33
2205.98	11.036	11.345			2205.98	9.932	13.664			2206.1	11.403	21.113
2205.01	11.324	11.963			2205.01	10.327	13.32			2205.13	11.6	21.112
2204.04	11.72	12.65			2204.04	10.716	12.904			2204.16	11.843	21.237
2203.07	12.187	13.349			2203.07	11.069	12.458			2203.18	12.105	21.379
2202.09	12.673	14.007			2202.09	11.361	12.02			2202.21	12.338	21.448
2201.12	13.113	14.574			2201.12	11.573	11.625			2201.24	12.47	21.386
2200.15	13.444	15.009			2200.15	11.693	11.298			2200.27	12.431	21.182
2199.18	13.613	15.285			2199.18	11.723	11.052			2199.29	12.176	20.872
2198.2	13.592	15.396			2198.2	11.672	10.889			2198.32	11.707	20.525
2197.23	13.377	15.345			2197.23	11.556	10.802			2197.35	11.072	20.213
2196.26	13.003	15.161			2196.26	11.4	10.778			2196.38	10.368	20.005
2195.28	12.528	14.877			2195.28	11.226	10.8			2195.4	9.7168	19.934
2194.31	12.037	14.544			2194.31	11.055	10.853			2194.43	9.2451	19.992
2193.34	11.613	14.203			2193.34	10.901	10.928			2193.46	9.0477	20.138
2192.37	11.34	13.902			2192.37	10.769	11.024			2192.49	9.1552	20.307
2191.39	11.277	13.677			2191.39	10.654	11.143			2191.51	9.5288	20.427
2190.42	11.456	13.551			2190.42	10.546	11.296			2190.54	10.074	20.443
2189.45	11.871	13.536			2189.45	10.427	11.495			2189.57	10.669	20.332
2188.48	12.48	13.628			2188.48	10.279	11.751			2188.6	11.192	20.106
2187.5	13.212	13.811			2187.51	10.089	12.068			2187.62	11.56	19.815
2186.53	13.979	14.058			2186.53	9.8454	12.443			2186.65	11.748	19.533
2185.56	14.681	14.333			2185.56	9.5488	12.862			2185.68	11.8	19.344
2184.59	15.234	14.603			2184.59	9.2059	13.303			2184.71	11.816	19.322
2183.61	15.569	14.833			2183.61	8.8316	13.734			2183.73	11.923	19.516
2182.64	15.649	14.993			2182.64	8.447	14.121			2182.76	12.222	19.941
2181.67	15.468	15.062			2181.67	8.0744	14.429			2181.79	12.77	20.574
2180.7	15.055	15.025			2180.7	7.7377	14.632			2180.82	13.551	21.349
2179.72	14.461	14.881			2179.72	7.4566	14.711			2179.84	14.466	22.177
2178.75	13.759	14.633			2178.75	7.2475	14.663			2178.87	15.357	22.943
2177.78	13.027	14.297			2177.78	7.1208	14.496			2177.9	16.046	23.534
2176.81	12.339	13.893			2176.81	7.0821	14.23			2176.93	16.376	23.847
2175.83	11.76	13.445			2175.83	7.1321	13.895			2175.95	16.258	23.805
2174.86	11.331	12.981			2174.86	7.267	13.522			2174.98	15.684	23.375
2173.89	11.074	12.532			2173.89	7.479	13.146			2174.01	14.731	22.569
2172.92	10.986	12.124			2172.92	7.7567	12.797			2173.03	13.541	21.451
2171.94	11.045	11.783			2171.94	8.0839	12.498			2172.06	12.292	20.134
2170.97	11.215	11.529			2170.97	8.4416	12.266			2171.09	11.154	18.76
2170	11.451	11.379			2170	8.8075	12.11			2170.12	10.241	17.484
2169.03	11.709	11.339			2169.03	9.1563	12.034			2169.14	9.6201	16.459
2168.05	11.954	11.412			2168.05	9.4642	12.036			2168.17	9.2986	15.802
2167.08	12.163	11.59			2167.08	9.7087	12.112			2167.2	9.2435	15.589
2166.11	12.331	11.86			2166.11	9.8741	12.256			2166.23	9.4101	15.839
2165.14	12.467	12.2			2165.14	9.9527	12.457			2165.26	9.7472	16.513
2164.16	12.596	12.586			2164.16	9.9474	12.704			2164.28	10.215	17.527
2163.19	12.748	12.993			2163.19	9.8717	12.984			2163.31	10.787	18.767
2162.22	12.951	13.392			2162.22	9.7487	13.275			2162.34	11.438	20.098
2161.24	13.226	13.76			2161.24	9.6082	13.558			2161.36	12.13	21.396
2160.27	13.573	14.078			2160.27	9.4825	13.805			2160.39	12.796	22.548
[truncated: 1,594 more rows]

## Sheet: Fig 8(a)
Fig 8(a)
[truncated: 2,574 more rows]

## Sheet: Fig 9( c ) 
Fig 9 ( c )
[truncated: 2,667 more rows]

## Sheet: Fig 10(C_D )
Fig 10(c)										Fig 10(d)
[truncated: 1,133 more rows]

[truncated: 7 more sheets: Sup Fig 2, Sup Fig 3(f), Sup Fig 4 a_c, Sup Fig 7(a_b), Sup Fig 8(b), Sup Fig 9(a), Sup Fig10 (a)]
